# Supplementary material for: Transcriptomic landscapes underlying response and resistance to HDAC inhibitor chidamide in triple-negative breast cancer
Source: Genes Dis. 2025 May 8;13(1):101676. doi: 10.1016/j.gendis.2025.101676 (PMC12466141; doi:10.1016/j.gendis.2025.101676)
Supplement: Multimedia component 2 [file mmc2.xlsx]

## Sheet: Index
Transcriptomic landscapes underlying response and resistance to HDAC inhibitor chidamide in triple-negative breast cancer
Supplementary Tables including:
Table S1. The fragments per kilobase million (FPKM) values generated using "DESeq2" R package.
Table S2. The log2 fold change and statistical significance of all genes within each comparison group.
Table S3. KEGG enrichment analysis of differentially downregulated genes in PC vs PD comparison.
Table S4. KEGG enrichment analysis of differentially upregulated genes in RD vs PD comparison.
Table S5. GSEA analysis based on ImmPort immune-related gene sets.

## Sheet: Table S1 (FPKM)
Gene	231P_D1	231P_D2	231P_D3	231P_C1	231P_C2	231P_C3	231R_D1	231R_D2	231R_D3	231R_C1	231R_C2	231R_C3
MT-CO1	270550	290228	353482	588288	439673	434430	261046	236937	159835	347025	329432	271585
EEF1A1	319353	282677	296732	284019	271292	268215	240458	264664	218170	206787	197889	208137
MT-CO3	138743	127054	135281	251808	191497	192717	141112	133821	93047.9	153551	146436	139636
MT-ND4	121076	133624	157403	260034	197998	196684	109615	95797.6	69106.8	127772	122658	101988
MT-CO2	105543	108124	113321	198893	143083	151336	96144.9	94123	66633.5	125581	120331	110088
MT-ATP6	90019.9	96036.2	122453	165025	122278	122113	89116.2	77820.8	56953.2	98294.8	96473	79598.4
ACTG1	47015.8	41430.9	42603.8	157555	135131	136640	72777.8	68497.5	56068.8	136691	127079	137932
MMP1	70809.5	65233.1	62187	115227	115507	119981	85856.4	89648.8	88976.3	100851	102169	100682
ACTB	67495.1	60478.7	58655.9	172647	138421	140881	66384.1	61717.8	52255	90888	84316.6	96458.2
MT-RNR2	57852.7	63886.3	78163.7	139296	106744	102782	58154.1	60129.1	41904.5	93657.1	87508.6	85374.1
MT-ND2	88198.8	95839	107703	112386	86293.6	85546.8	66606.4	58635.1	45516.2	65291.8	65546.7	51759.9
ENO1	57040.3	50093.3	57864.2	75178.5	58304.3	57997.5	81024.4	75848.3	54101.6	57722	52452.4	62674.5
MT-CYB	44989.7	51127.5	57724	70467.1	52882	50215.4	57104.6	51218.8	37514.9	54777.7	52366.4	44981.7
HSP90AA1	87948.3	83761.4	103166	29221	40142.5	38411	29794.1	39253.1	34798.6	45538.7	43607.3	47004.9
THBS1	4003.98	4327.33	5080.68	136219	107100	112403	6285.72	5736.77	4603.72	81855.6	82159.3	71262.4
CYR61	20961.9	18802.4	16390.4	131879	116835	119609	15831.2	15954.6	14531.5	48762.5	47441.2	48860.6
PLEC	20661.1	23770.5	30022	93371.1	69203.3	70264.1	73316.1	50027.5	40020.7	47906.7	41086.5	41687.9
PKM	30688.5	29120.5	32496.6	63217.7	50519.7	51715.3	59019.7	52029.3	41924.9	58585.9	55387.4	63914.5
MT-ND1	38952.7	40232.2	50394	75176.3	54172.9	54581.6	49736.1	42016.6	28039.5	44248.4	40297.1	36548
HSP90AB1	66287.2	67421.8	66029.4	36199.1	32929.4	32482.4	44084.2	45056.3	39963.2	32839.9	33338.6	32305.3
RPLP0	50279	44316.1	39383	42694.4	35578.5	36000.2	49364.1	50968.8	42439.4	35395.2	33111.9	39974.9
FLNA	14667.7	16688.8	20755.8	56881.9	41465.1	43106.8	58862.8	39831.2	36570.2	58978.9	53330.8	52823.7
CTGF	8732.35	8104.36	7695.44	106200	92340.9	95453.4	7603.35	7625.26	6904.66	52420.8	50599	49567.2
GAPDH	41477	40307.2	41750.3	44865.7	36331.5	37480.9	56432.3	49471.9	41874.8	33605.6	30295.1	36792.2
ANXA2	30021.1	27227.1	24503.4	50190.6	49895.6	49583.1	31953.4	35077.8	33545.3	51353.3	49935.6	54791.4
DYNC1H1	31295.8	44088.1	55381.9	57699.1	43977.2	47848.7	40832.8	24067.1	27370.2	36021.2	37213.5	30418
IGFBP4	20391.3	17319.9	19072.8	41694.5	33646.7	33599.9	62277.4	57378.4	39672.1	43381.4	38446.5	44670.5
VIM	46684.1	42364.1	40805.9	39670.4	36814.7	36919.7	34676.9	35627.5	29059.3	30840.6	31246.7	33287.7
FTL	61082	52618.7	47194.4	32152	26079.4	27390.7	38390.8	36197.8	30122.6	25089.7	21844.7	26298.9
YWHAZ	41232.3	40210.1	43278.5	25978.9	24281.5	24614.8	28799.6	30971.7	28998.1	33437.4	34462.2	32433.6
MYH9	10986.8	12578.9	15387	41789.7	30990.6	31938.6	40202	28707.3	23058.5	51692.6	48681	47199.3
LDHA	30252.3	29103.1	28545	21470.1	20747.4	20365.8	39677.3	43555.5	38035	34941.5	35907.2	37019.1
HSPA8	50299.3	51354.5	53230.1	17635.6	16439.4	17177.6	33811.4	33470.5	33665.8	21705.9	21595.5	21820.6
TUBB	43808.8	41872.5	41874	20325.2	16881.9	17092.1	43202	39310.8	34302.7	22661	21615.1	23392.8
MT-ND5	17734.5	23046	26777	38626.2	29800	30955.6	35578.9	29736.5	22268.6	39936.8	40786.5	27920.9
PABPC1	45781.7	45309	52962.4	23700.1	22241.6	22394.2	28435.9	27085.3	24317.4	22929.4	21024	21647.3
NPM1	58547.1	55139.3	46094.4	12580.9	16270.7	15660.4	25387.1	31836.9	31630	20204.9	20721.1	22483.2
AHNAK	18071.1	26505.6	30909.4	19532.4	16090.1	17498.5	49597.9	33655	43298.7	34512.1	36212	26878.1
FLNB	7177.18	9211.68	11170.5	44529.1	33082.2	35733.1	26200.7	16631.2	18786.6	45710.9	45356.2	38075.2
HSPA5	16846.7	17081.3	16109.1	64755.7	58211	58086.9	12344.9	13280	11504.7	16941.5	16419.2	16579.2
KRT19	2655.78	2165.59	2599.3	80743.7	64319.8	63543.7	7847.54	7518.82	4783.57	25387.5	22055.7	27778.2
GPRC5A	3732.21	4427.38	4613.79	57249.5	48165.2	50091.4	5698.61	4609.92	4346.93	41158.2	41863.2	41473.4
ERRFI1	9811.69	10265.1	9593.93	25406.5	24048.4	24221.8	15606.8	16804.1	16976.1	48515.4	49444.1	44075
CANX	33159.5	35920.3	39651.7	12734.8	11349.5	11605.5	28443.2	28159.5	28517.9	19989.1	20595	18463.6
HMGA1	29217.5	24944.2	26341	22699.2	17109.1	16549.2	39863.3	35269.1	26896.5	13492.9	12384	15233
ANKRD1	12100.9	11740	11575.5	35077.4	41972.1	41417.6	6608.89	7574.48	7609.22	31703.5	33075.7	34400.3
HSP90B1	30422.5	29114.7	29258.3	18956.6	26025.8	25545.9	16026.6	20034.3	20637	17560.4	18024.4	19001.7
RPL4	25843.1	24320.8	24244.4	20055	17551.6	17289	26332.7	28055	21658.6	18700.8	17634.6	20070.3
RPL3	23019	20269.5	20160.3	29761.4	26152.8	25398.8	21389.5	22058.5	16652.6	16263	16031.3	18433.9
CXCL8	6111.39	5725.19	5270.14	24436.5	28625.3	28601.4	3392.77	4026.97	4221.78	47577.5	50255	46051.2
TMSB4X	13600	11816.9	7686.74	20180.1	25631.9	26353.9	13053.6	15374.5	16677.6	32420.6	33168.6	37319.7
RPL8	21632.1	16187.5	17314.5	39750.1	32321.2	30124.4	21146.4	21042	14376.7	12693.8	11588.7	14116.5
ITGA3	10079.6	10563.4	12987.8	31427.8	23712	23902.8	27471.6	21292.9	17543.5	26129.9	22988.8	23680.1
RPSA	24592.6	20346.5	19056.4	23106.6	18840.4	18727.5	26016.8	26692.8	20784.4	17370	15816.3	19400
RPS2	19644.6	14620.4	14091.7	35680.9	29429	26997.7	24615	27602.9	16855.6	12227.9	11987.3	14476.5
LAMB3	11741.1	12090.2	13292.3	34972.2	28106.4	28472.7	24434.2	19217.9	15312.1	20066.1	18783.6	19183.6
EIF4G2	34807.5	34968.8	39212.8	8371.01	8038.62	8010.82	24200.4	24990.8	23996.7	13211.3	13246.7	12353.7
ITGB1	22772.4	22382.2	24780.9	14950.4	15699.2	15974.6	16183.5	18296.1	19461.5	26717.3	26172	21999.7
ATP1A1	17258.7	17650.8	20530.5	23632.6	19237.3	20168.8	24456	20600.6	19185.3	20491.5	20442.6	19740.9
RACK1	23687.3	21826.2	22646.5	18662	16239	15940	26105.1	25943.9	20776.1	15352.4	14875.4	17707.2
ANXA1	12549.7	11619.7	9431.53	22225.3	32214	31546.5	7061.96	9167.11	9943.52	29979.7	30715.2	33291.5
RPL6	32600.5	27769.7	24398.1	13048.1	14163.3	13122.7	20904.3	24715.5	22412.3	13209.3	13053.3	15521.2
RPL13A	20970.6	17109.2	16056.9	23557.3	20267.2	19986.2	24292.9	26516.1	18630.9	14496.6	13495.9	17227.4
EEF2	10875.5	10372.9	12883.4	34346.6	25159.6	25718.8	24087.1	19242.3	14415.6	19307.5	17273.1	18856.2
AXL	20573.1	20139.7	26279.2	9438.43	6501.73	6582	36234.6	30937.5	21174.7	16926.4	16239.4	15618.8
S100A6	13525.5	10923.2	6468.77	29696.1	28965.6	27959.6	16550.3	19599.7	18052.4	16600.2	17667.8	20561.5
YBX1	25724.1	22769.9	24670.7	17640	14592.9	13978.8	24044.5	24661.7	17473.9	13361.2	12306.8	13046
ACTN4	10236.3	10493.1	13582.3	21518.8	17508.9	17283.3	25937.8	21857.3	17391.4	23983.7	21362	22478.4
MT2A	13951.1	10160.3	6321.84	37703.9	33889.8	28921.4	9190.1	10999	10682.4	19607.3	18576.5	23142
PSMD2	20525.7	19925.1	22236.7	20823.4	16651.7	16795.2	22071.2	20534.2	16039.8	13983.1	14040.1	15183.2
EIF4G1	17526.6	19180.5	21389.9	26624.5	20516.2	20864.5	21309.5	18077.4	13928	11535.1	10973.1	10301.8
NAP1L1	28241.6	27786.1	26781.8	8657.8	8586.3	8625.78	15766.8	18368.4	17791	16355.1	16460.2	17071.4
CALR	19795.5	18423.4	18290.8	23870.7	20268.2	20187	17026.2	16731.8	13137.2	13005.7	13313.2	13882.9
RPL13	16759.7	12708.8	12851.5	30750.2	24168.4	23166.7	18717.9	19177.9	12613.4	12479	10548.1	13928.8
TPM4	22834.3	22640.1	23534.9	7335.71	7278.61	7297.85	25951.3	25146.1	24962.6	13519.2	14123.1	13098.7
TXNRD1	9734.31	9736.96	10482.3	16027.8	15024.5	15490.3	10351.9	10887.6	11013.3	33505.3	34216.9	30447.7
MT-ND3	20277.2	20823.7	18517	25077.6	15867.9	13067	13711.4	20935.5	9295.52	16030	15379.6	17651.6
RPL15	20848.7	18658.1	16641.7	16863.8	15893.7	15127.1	16787.2	18161.4	16451.4	16271.1	15580.9	17063.7
NCL	25931.1	26090.9	27159.8	10763.8	10607.4	10014.3	21154.7	22452	19058.3	9235.96	9191.02	9734.96
NEDD4L	7012.77	7031.66	7823.04	31280.6	27859.3	29112.6	6610.97	6141.02	6355.85	23936.1	24292.2	22345.3
RPS18	21543.2	17507.5	15948.6	19839.1	18528.9	18265.3	15994.4	17525.7	14093.9	11570.5	11262.3	13356.2
RTN4	16774.2	16173.1	15717.6	12926.3	12348.6	12188.7	17545.8	17338.2	16373.5	19569.8	18766	18158.1
CALM2	14527.5	13341.8	12068.5	12875.4	13417.2	14075.9	10436	12022.3	12457.7	24611.7	25824.2	27840.4
PSAP	9916.14	8975.02	8168.13	25041.1	22668.3	22758.4	12349.1	12455.9	10699.1	17739.7	17446	16912.4
PHLDA1	16073	15361.1	14633	13065.9	11958.7	12286.7	18216	18818.5	17621.3	15276.5	15595.5	14256.3
TFRC	25869.2	26924.1	28393.2	9744.03	8761.91	9119.67	14180	14570.9	15341.7	10212.3	10556.9	8676.92
IER3	6293.21	5240.32	4998.51	33282.5	31852.8	32459.4	6119.46	6082.44	6218.64	17207.9	14759.2	17101.1
CLTC	16779	18345.4	22360.4	9937.81	9340.35	9599.15	15118.4	15118.7	14810.5	17535.1	17128.5	15377.5
ITGA6	11870.7	13009.9	15908	11387.2	10991.3	11387.3	15793.8	16400.8	16083.4	20463.1	21085.5	16630.9
MT-ND4L	16599.1	24102.4	21356	21911.9	16731.1	16272.4	10330	9038.21	8121.87	12223.8	14408.4	9559.74
MPRIP	10099.9	10620.1	11872.3	19935.4	16639.8	17403.4	14439.8	11671.8	11876.4	19556.7	19227.2	15594.9
RPL18A	12049.7	8989.45	9880.06	24826.2	20124.3	19861.3	17439.8	17758.1	11728.1	11626.2	9917.94	12743.4
CAVIN1	8429.64	7693.56	8883.45	18824.8	13425.1	13357.1	20239.2	17795.2	11788.4	18779.8	17525.2	19576.2
GNAS	19768.4	19010.2	16154.5	12696	11612.4	11436.3	17453.3	17791.3	16230.8	10393.6	9645.34	10778.6
ANXA5	14924	14203.8	12756.8	15214	14421.3	14539	10639.7	11161.1	10209.6	17699.1	17963.9	18080.6
SLC38A2	10531.2	11223.3	11824.9	15103.3	16641.8	16519.4	10070.3	10805.6	12065.5	19145.5	20202.3	17081.9
APLP2	15364.1	16235.6	15459.5	13492.2	12311.9	12823.9	13839.2	12965.6	12512.4	16063.4	15545.7	14039.9
SDC4	5503.06	5222.04	5992.22	21360.5	17129.9	16661.6	10545.1	10539	7546.18	21877	23504.7	22900.7
DKK1	6958.61	6213.92	5436.4	30702.6	33868	33896.8	3943.51	4392.17	4659.35	12303.8	13064	12818.1
KRT8	5690.68	5102.74	5518.56	18591.2	15163.4	14476.6	16057.7	15156.8	10027.9	19988.1	18067.4	21953.7
FAM129B	10295.3	8911.52	10613.7	15612.6	12375.4	11972.5	22874.5	21798.7	14533.3	12403.1	10994.6	12290.5
PPIA	22992.9	18377.2	16004.7	13847.6	13673.2	13447.5	11473.1	13133.5	13146.5	8796.4	9257.46	10020.3
RPL7A	18474.4	15352.5	13323.2	15448.7	13822	13621.4	15305.4	16786.5	13322.6	8939.2	8975.09	10356.4
HNRNPA1	22640.9	21419.2	20530.5	8939.04	8990.11	8432.65	14554.1	17516.9	15387.2	7942.58	8082.08	9189.18
CD44	13027.4	13910.4	13924.5	12897.6	11167.9	11784.2	13995.1	12902.1	12980.5	14886.5	16144.6	14746.5
LMNA	8006.03	7045.13	7442.18	19857.9	15592.1	15193.4	18736.6	16955.4	11481.5	14091.5	12859.8	14703.5
CTNNA1	11059.3	11660.1	11629.7	15431	13657.3	13628.1	14090.7	13201.9	12002.5	15069.8	15467.5	14941.9
HNRNPA2B1	26875	25004.8	22744.1	5726.83	6857.93	6478.23	11887.7	14769.1	14518.5	7687.35	8489.5	9187.27
RPL5	18731.7	16807.1	15418	11437.1	12274.2	11944.7	12108	14429.3	13143.7	10675.2	10690.8	11727.5
RPL19	17974.4	15810.4	13186.9	13239.7	11646.2	11395	14190.4	15447.8	12852.6	9703.89	9865.18	11908.5
CCND1	11003.2	12424	14642.7	8286.86	6587.06	6695.38	19125.3	16242.6	14122.7	15747.4	15501.7	14400.9
PTMA	18895.1	17218.9	15926.4	7023.46	6756.72	6440.75	16805.9	18616.4	15108.1	10350.1	10300	10577.6
HNRNPU	22461.9	22864.2	23546.5	7623.6	7631.82	7291.13	13712.4	14550.4	12722.8	6992.55	7245.73	7094.16
SPTBN1	8549.56	10500.8	12607	11241.1	8916.69	9750.97	17999.9	13090.6	15453.9	15919.6	16097.7	13087.2
RPL12	18756.8	15581.5	13731.2	18546.9	16249.9	16008.2	10293.7	11278.2	9396.57	7217.4	6963.37	8718.09
TMSB10	9944.19	7498.26	5425.77	18597.8	16020.7	14712.9	12251.4	14882.4	12120.2	12419.3	12297	15279.9
QSOX1	12610.6	11708.2	11999.9	17823.8	14540.4	14633.2	14649.7	13257.5	9861.94	10664	9463.61	10091.2
ATP5F1B	12444.3	11731.3	11702.2	10819.2	9279.83	9415.62	15540.3	16062.9	13877	13685.3	13233	13231.8
SLC25A3	16922.1	15550.7	13795.9	10831.4	9512.99	9455.98	14739.1	16073.7	13317.1	9351.43	9418.67	10047.1
AP2B1	12553.5	13332.2	17268.1	6627.05	5217.86	5658.6	20562.4	16720.1	17619.5	11011.4	11231.1	10407.1
DUSP4	7118.19	6986.45	7701.24	18443.9	14275.4	15112.7	13107.6	11474.5	9859.16	13686.3	12993.7	12285.8
CORO1C	14263.5	14889.7	16304.4	9629.98	8220.19	8349.05	12412.5	11984.2	10504.4	11632.3	11850.5	11527.4
UBC	11545.8	11334.9	10942.4	9748.46	8477.16	8592.15	13728	15178.3	12867.4	12080	11599.4	13903
AGRN	4625.85	4430.27	4983.04	18906.7	15726	16023.6	14813.9	11701	9759.97	14109.7	11893.5	11912.3
MSN	13032.3	14504.9	14949.1	6598.26	5266.47	5515.43	18673.2	16438.9	15456.7	9403.08	9830.98	9008.21
SERPINB2	1437.18	1327.64	1273.07	36614.3	38885.4	40524	321.092	390.588	427.369	5747.79	6219.84	5371.61
CRIM1	10859.1	12070.9	12901.8	11350.7	10122.2	10823.3	9436.38	8562.67	9228.77	15079	15118.7	12346.1
DDX5	14131	13413.9	12443.6	8741.95	10050.8	10154.5	10930.7	12752.7	13999.4	10046.2	10908.7	10265.4
YWHAB	12421	11742.8	12991.7	6545.11	6305.28	6128.47	13611.6	15013.2	12873.9	12878.1	13024.9	13605.2
LASP1	9228.5	8855.72	9946.76	10982	8302.54	8564.29	17194.6	14726.2	12112.8	12560.1	12495.4	12124.9
TUBB4B	12856.3	11509.1	13198.5	11940.9	9951.53	10220.8	16432.9	14581.6	11167.2	8303.15	7229.12	8721.92
CSDE1	18016	19027.5	21540.7	3877.68	4007.4	4171.16	13109.7	13961.6	14403.6	7902.07	7896.44	7669.62
RHOA	13514.9	12714.5	12606	8595.79	7531.61	7281.52	13013.1	13198	11070.8	12042.5	11924.8	11799.3
RPS3	14415.3	11167.5	10957.9	17459.5	15034.5	14525.6	10224	11187.4	8210.87	6999.64	6718.13	7996.13
MT-RNR1	10115.4	9731.19	12027.9	19286.5	15054.3	14275.7	7855.86	9005.99	5248.02	11267.7	10473.9	10525.9
HNRNPC	18546.9	17390.1	15346.4	7616.96	7208.16	7177.74	11658	12827.9	12193.5	7848.39	8039.09	8635.75
F3	5005.94	4644.8	4006.73	11098.2	14428.2	13973.1	5143.71	5675.25	6049.92	20590.8	21601.4	21866.6
BZW1	12876.6	12449	13950.6	4383.71	4544.17	4562.24	12750.2	14626.6	14564.9	12951	13296.5	12177.6
FAT1	6035.95	8504.57	10817.7	16160.7	13624.6	15327.9	7984.71	5418.44	7621.27	14732.6	15000.5	11321.5
TMBIM6	10575.7	10628.8	11330	6945.95	6086.01	6347.55	14790	14594.3	12970.3	12845.7	13077.7	12318.3
CITED2	2227.34	2028.01	2140.15	30281.8	25653.7	25820.7	3377.19	2984.09	2357.48	12660.3	10821.7	11738.1
MYOF	9378.41	11686.1	13247.8	11263.2	10256.1	10720.5	11555.2	8795.07	10863.2	11431.8	11626.8	10123.7
HNRNPK	17451.2	17372.8	16018.2	6643.66	6474.95	6748.23	12164.1	12716.6	12489.2	6997.62	7640.46	6919.89
TLN1	8126.92	9888.97	12722	14903.9	11062.8	11928.3	14245.5	9748.11	8895.96	9886.2	9241.82	8769.8
SERBP1	14562.3	13934.4	15271	7971.28	7939.4	7832.1	10825.7	12065.3	10542.4	9718.07	9497.81	9222.7
WDR1	7883.2	7092.27	7737.98	10774.9	8449.38	8448.98	15448.8	14070	11521.4	12775.8	12108.5	12615.1
TPM3	14691.9	14237.5	13519.5	7139.72	6623.77	6449.4	12280.5	12931.4	11350.8	9889.24	9346.37	10066.3
RPLP1	11432.6	9680.2	7589.11	12066	10701.6	10096.9	12887.3	12765.4	10556.3	10357.2	8970.21	10977.8
PKN1	8913.21	7680.09	10203.9	13367	9576.49	9210.96	18094.4	16898.8	9916.64	8570.54	6716.18	8294.87
H3F3B	12163.8	10177.6	9746.66	9003.27	8837.32	8805.47	11641.4	13196	11565.9	10737	10650.7	10780.6
PTTG1IP	5813.51	5391.36	5690.63	11348.5	9709.44	9754.81	12024.9	12225.4	9794.27	15653.2	14850	14986.9
CAPN2	15339.9	15167.8	14928.8	6704.56	6087	6154.41	12996.5	14233	12821.1	7735.97	7559.36	7358.43
DUSP6	5612.34	5080.62	4732.68	16668.9	16604.1	16308	4728.06	5151.86	4981.03	15266.3	15390.3	15481
NEAT1	4461.44	3972.33	2871.9	12828.9	23992.8	22905.4	1865.25	2280.06	3551.52	12101.2	15056.2	18748
NDRG1	1599.66	1670.13	1727.39	24225	19131.2	19570.2	4215.77	3729.14	3145.48	15525.6	14860.8	15029
RPL29	11692.8	8279.45	8247.4	13047	11094.5	9870.12	13835	14130.5	11339.7	7446.3	6019.55	9089.6
RPS12	13893	11009.8	7870.41	11078.3	10412.9	9892.22	9876.97	11299.7	10752.8	8838.93	8783.59	10173.5
SLC7A5	5385.06	5543.36	7090.33	22526.4	16838.2	17330.4	11107.3	8825.34	6779.51	7913.21	6965.32	7262.68
EIF4A2	17801.3	16774.4	14847.6	10075.1	10862.4	10718.6	6269.1	7592.06	9229.7	6454.74	6530.54	6240.07
RPL28	8394.82	6453.47	6352.78	15653.6	12494.5	11884.1	11890.8	11891.5	9292.74	9392.95	8803.13	10713.5
RPS3A	17667.8	14890.7	16413.6	8450.73	8036.63	8301.97	9649.4	10431.6	9136.99	6051.64	6213.98	7173.63
RPL7L1	15018.8	15031.2	17297.1	6114.38	5677.24	5541.37	12731.5	12969.5	11313.7	6885.19	6951.64	6589.56
HSPA9	15374.7	15723.8	16066.6	6694.59	6625.76	6434.99	10501.5	11840.7	10343.1	7464.53	7243.78	7186.08
RPL27	12312.7	9913.02	8831.25	10436.1	9763.02	9756.74	10847.5	11169.8	10119.7	8755.88	8689.8	10220.4
CTNNB1	11532.2	10942.4	14541.2	10013.1	8751.99	8780.49	9909.18	10154.3	8058.83	9641.09	9411.83	8956.51
DST	8452.85	11478.3	14977.2	5014.86	8000.91	8539.31	6120.5	5552.21	10166	14489.5	14645.8	13092.9
SPTAN1	6716.82	8205.37	9584.26	13078	10267	10600.4	12852	8966.93	8793.06	10599.2	10712.3	9784.75
ILF3	12816.6	13384.1	14652.4	8093.08	6734.9	6969.23	15025.9	13053.5	12066.5	5727.53	5762.58	5825.47
P4HB	10206.3	9813.93	10920.2	11639.7	9468.34	9540.54	13492.1	11565.3	9450.33	7979.05	7156.82	8281.47
EPHA2	6300.95	5640.53	6714.3	12411.5	9840.41	9857.63	15019.6	12902.1	11026.3	10619.5	9655.11	9324.19
UBA52	10729.5	8442.04	7057.46	13031.5	11522.1	11218.2	10365.4	10849.6	9213.94	8623.2	8117.25	9520.48
RAD21	18925.1	18473.4	20438.7	4338.31	4693	4814.95	9773.06	11264.6	11450.9	4858.53	4954.57	4484.96
RPS27A	17754.8	14434.7	11417	5952.72	6181.26	6148.65	10107.7	12047.7	11497.3	6851.77	7295.56	8714.26
RPL32	12835.9	10762.5	9823.03	11827.9	10632.2	10233.3	9650.44	10939.4	8712.4	7328.81	6786.52	8553.4
TRIM28	8322.28	7751.28	8829.32	10934.4	8169.58	8160.72	17101	14853.1	10589.7	8116.79	6846.12	8149.33
PYGB	3976.9	3587.51	4187.5	13640.5	10527	10500.5	13095.2	11313.4	8628.04	12557	11936.5	13158
NAMPT	16690	16492.5	17805.6	9374.2	11646.2	11328.7	4835.09	5925.22	6044.36	5741.71	5925.75	5272.98
SET	19507.3	19577.8	20369.1	4443.5	4231.63	4199.99	10193.9	11120	9566.22	4321.73	4336.1	4555.81
CFL1	8908.37	7352.99	5842.39	8580.29	7886.81	7546.72	13457.8	13871.7	11375.8	9981.4	10135.8	11232.5
RPL10A	12854.3	10611.5	9249.81	11824.6	10845.5	10561	9531.98	10386.7	8581.69	6719.09	6493.41	7833.36
ARHGAP29	7205.23	7824.4	9457.63	6143.17	7804.46	8104.03	6626.56	7596.94	9289.95	15229.9	15812.4	14039.9
XRCC5	12852.4	12907.9	14611.8	4433.54	4335.81	4210.56	12194.2	13285.9	11825.4	8382.15	7948.22	7951.13
RPS5	9547.66	7765.71	8006.7	11264.3	9053.61	8949.6	12248.3	12687.3	9283.47	8600.92	7150.96	9672.72
RPS8	12719.9	10088.1	9894.56	9771.72	9147.87	8862.16	10939	12107.3	9751.63	6342.32	6438.7	7525.04
ODC1	10571.9	9666.73	9781.46	10820.3	9653.88	9504.99	6809.45	7194.64	6011.91	11188.7	10803.1	11258.4
XRCC6	12910.4	12349.9	11910	7014.6	5606.79	5901.7	12803.2	12289.9	10761.2	6970.27	7065.96	7503.97
FASN	7173.31	7158.66	9567.83	18732.9	13316	13751.1	11400.3	8127.17	6627.47	5956.43	5300.44	5620.56
TGFBR2	6446.99	6574.69	7274.95	11739.3	10440.7	10774.3	7013.12	7002.27	6995.51	13278.2	13604.3	11519.8
NORAD	5438.26	5843.53	6274.48	8404.23	8466.25	8605.61	8953.18	9503.99	9293.66	14345.7	15501.7	11367.5
ACTN1	8573.74	9235.73	10586.7	10683	8304.52	8656.53	12401	10044	8755.97	8541.16	7882.76	8233.59
TOP2A	14488.8	15514.1	17337.7	1698.56	2332.61	2456	9766.82	12245.9	14564.9	7158.66	7418.67	6830.85
CSE1L	16731.6	16940.8	20237.6	3120.31	3487.5	3490.86	9466.51	10880.8	11397.1	5502.69	5225.21	5237.56
HEG1	2904.34	3558.64	4211.66	15886.1	11845.6	13098.7	4017.29	2923.55	3572.85	17963.5	18065.5	13570.7
EMP1	7021.47	6903.71	6233.88	8893.65	8170.58	8293.32	7913.01	8362.5	7719.53	13533.4	14714.2	13335.2
EZR	5086.22	5159.5	5641.33	9901.27	8358.1	8410.55	9314.8	8812.65	7249.52	14201.9	14268.7	14441.1
RPL7	15122.3	11898.7	12956.9	6642.55	6541.42	6308.15	9356.36	11004.8	8549.24	6913.55	6945.78	8511.27
SMURF2	6067.87	6621.83	6638.9	8792.88	9595.34	9446.37	5967.75	6396.86	7376.53	14502.7	14933.1	14104.1
PLK2	4406.31	4139.72	4174.93	14796.5	14642.5	14711	4245.9	4562.07	4663.05	13322.7	13451.9	13290.2
APP	8691.73	9144.34	8544.16	9097.38	8638.88	8610.41	10162.7	9593.83	9626.47	9727.18	9682.47	8672.13
PRRC2A	8571.81	9117.4	10541.2	11785.9	8960.35	9297.44	13665.7	10019.6	9321.47	6455.75	6237.43	6201.77
SLC20A1	6489.54	7031.66	6216.48	10813.7	10298.8	10562.9	7317.58	7047.19	8130.22	11870.3	12111.4	12110.5
CLIC1	12479.1	10605.7	10237.7	7016.81	6106.85	5747	14610.2	16062	11131.1	5114.77	4955.55	5796.74
LDLR	5151.98	5352.88	6609.9	19964.2	15568.2	16603	6335.6	5071.79	4875.35	8572.56	8246.22	7253.11
PRKDC	11325.3	14068.1	17848.1	5816.52	4672.16	4990.79	12078.9	9652.41	10260.6	6579.32	7022.97	5233.73
RPS14	9952.89	8024.51	7718.64	8555.93	7508.79	8203	11477.2	12733.2	10218.9	8050.96	7653.16	9347.17
DCBLD2	12054.5	12539.4	14852.5	8128.52	7539.55	7768.68	8382.7	8148.65	8604.87	7160.68	7170.5	6709.24
OGFRL1	7948.97	8037.97	9467.3	5752.3	7189.31	7374.72	4689.61	5596.15	5814.45	16671.1	17303.4	13126.4
IL6ST	10631.8	11846.8	14401	3898.72	5867.73	6120.78	5896.05	7076.48	8964.56	11935.1	12095.8	10143.8
HDLBP	7465.39	8903.82	10745.2	7331.28	5874.68	5895.94	15083	11418.8	10649	8793.36	8129.95	8468.18
AREG	295.946	300.161	231.028	22721.3	23242.7	23230.1	671.281	752.859	833.417	12105.3	12061.6	12204.4
CLIC4	9303.94	9612.86	10310.2	4994.92	4951.95	4920.65	9652.52	10340.8	11121.8	11410.5	12047.9	9934.12
FKBP1A	9461.58	9010.61	8607.95	5758.95	4918.22	4803.42	12285.7	12474.4	10921.6	9619.82	9921.84	10749
EIF3A	12820.5	13132.1	15246.9	5244.06	6332.07	6158.25	8679.89	9660.23	9441.99	7080.67	7318.03	6704.46
TPT1	11957.8	11044.4	10046.3	8300.15	8949.44	9071.63	7533.72	8452.33	8050.49	7453.39	7913.05	8822.46
CCT5	12352.4	11807.3	11811.4	5530.85	5532.38	5456.82	10917.1	11843.6	10462.7	7147.52	7113.83	7538.44
DDX3X	11024.5	11890	13522.4	5056.93	4769.39	5059.97	9934.12	10557.6	11183.9	8695.11	8670.26	7088.42
TGM2	811.435	760.024	802.314	15908.2	12795.1	13492.6	3545.53	3016.32	2713.47	18395	17943.3	16900.9
PGK1	7187.82	7099.97	6079.22	5679.22	5044.23	5084.96	12140.2	13094.5	12469.7	10667.1	11276	10963.4
TIMP2	4990.47	5131.6	5016.88	9380.85	7953.29	8062.71	9064.37	8146.7	7611.07	14232.2	14563.8	12394
SQSTM1	5094.92	4682.32	4971.44	18474.9	15230.9	14867.6	6864.52	6492.55	4929.12	8150.21	7728.39	8902.89
ATP2A2	9464.48	10758.7	11699.3	7570.45	6196.14	6834.71	11279.8	9816.46	10067.7	7616.45	7802.64	6725.52
MCL1	11889.1	11806.3	12497.7	6565.04	5770.5	5943.98	10956.6	11315.3	10331	6319.02	6535.42	5873.34
ANXA6	5750.64	5597.24	6374.04	9680.92	7820.34	7437.18	11783.8	11009.7	8483.42	10269	10327.3	11199
GANAB	9399.68	9685.98	9410.27	6780.96	5524.44	5599.99	14062.6	12244.9	10879.8	6968.24	7452.86	7205.23
BSG	5174.23	4726.58	4211.66	11278.7	9670.75	9627.98	11463.7	10935.5	8407.4	9952.03	9191.02	10467.5
YWHAE	16260.6	15225.5	15883.9	4055.95	4004.43	4039.52	9978.81	10325.2	9484.64	5169.47	5191.99	5409.91
ID1	2769.9	2406.1	1874.32	20652.9	19989.4	19465.4	3561.11	3851.2	3564.5	9186.33	8035.18	9660.28
SLC16A3	3599.71	2928.5	3543.71	13977.2	10876.2	10339	13325.9	12326	7808.53	8839.95	7702.01	9252.38
NUCKS1	17432.8	18049.1	18697.8	3164.6	2875.33	2947.01	9181.79	9865.28	9772.95	4239.69	4242.31	4027.27
G3BP1	10675.3	10793.3	12134.3	6210.71	5610.76	5775.83	8943.83	9418.06	9274.2	8507.74	8682.96	8281.47
YWHAQ	9680.15	9133.76	8920.18	4054.85	3807.97	3651.33	11538.5	12668.7	10765.8	9906.45	9990.24	9856.57
ITGA2	6865.76	8387.2	9840.42	5699.15	6176.3	6422.5	8678.85	8022.68	10540.5	11634.3	12258.9	9307.91
MACF1	6134.6	8438.19	9857.82	7189.55	6556.3	6905.82	9998.55	7242.48	10697.2	10533.4	11069.9	8834.91
RPS19	9023.46	7158.66	5568.83	12140.2	10514.1	9869.16	9850.99	10913	8477.86	6245.09	6094.78	7353.64
RPL31	13342.7	11212.8	10203.9	8115.23	8279.72	7617.83	6926.87	8821.44	7672.26	6329.15	6385.94	7784.52
GNB1	9883.26	10179.5	10175.8	5692.51	4951.95	4937.94	12164.1	11614.1	10465.5	7516.18	7811.44	7149.7
SERPINE1	7462.49	7048.98	7103.86	18905.6	15814.3	16302.2	3020.76	2705.8	2590.17	7330.84	6880.32	7164.06
CCT3	11984.9	11518.7	12185.5	8483.95	7249.84	7121.05	9225.43	8830.23	7208.73	5903.76	5959.95	6395.18
SEPT2	11104.8	11075.2	10641.8	3731.52	3973.67	4044.33	9676.42	10823.2	11206.2	8428.74	8905.72	8452.86
NT5E	15317.6	15736.3	16464.8	3827.86	3786.15	3867.53	8076.15	8357.61	9035.94	6076.96	6133.86	5295.01
RPL18	8310.68	6452.51	6547.07	11284.3	10043.8	10268.9	10218.8	10424.8	7847.47	6827.46	6251.1	7320.13
ATP5F1A	11004.2	10044.8	10229	8209.35	7469.11	7508.29	8375.42	9096.8	7908.65	7114.09	6982.91	7755.8
EXT1	5337.67	5694.41	6212.61	16040	13220.8	13511.8	5244.51	4641.17	4619.48	9444.61	9410.85	8247.96
FTH1	5077.51	3953.09	4962.74	11072.8	9258	9502.1	9666.03	8546.07	7203.17	11556.3	9595.51	11170.3
TMEM123	9874.55	9663.85	10198.1	4257.48	5326.01	5010.97	6469.65	7882.07	8485.28	11344.7	12136.8	10880.1
RPS4X	9984.81	9055.83	8889.25	8110.8	7543.52	7478.5	8397.24	10258.8	8490.84	7536.44	7398.15	8291.04
RPS6	15190	13998.9	12694	7336.81	7774.7	7309.38	6805.29	8364.45	6452.26	5027.67	4861.75	5602.37
LAMA5	2753.46	2837.1	3607.51	9715.24	8759.93	8934.23	13245.8	9272.57	9165.73	11479.4	9489.02	11280.4
UBR4	4932.44	6837.33	8180.7	8377.65	6754.74	7888.79	9765.78	5676.22	8320.26	11450	11504.6	10760.5
RPS24	14992.7	12930	10681.4	6313.69	7162.52	7056.67	6139.21	7653.58	7546.18	6374.73	6138.74	7359.39
HSPD1	11961.6	11124.2	11585.2	3359.48	3701.81	3501.43	9946.59	12213.7	11385.1	6740.36	6776.75	7211.93
PTPN11	10553.5	11609.1	13701.2	4610.7	4196.91	4175.01	8973.96	9279.4	9611.64	7947.65	7977.53	6621.15
EIF1	11499.4	9962.09	7254.65	9421.82	8498.99	8374.04	7513.98	7637.95	8523.29	6412.2	6932.1	7194.7
HNRNPH1	14253.8	13270.6	12368.2	3377.19	4640.41	4746.73	8497	9275.5	10294.9	5588.78	6226.68	6573.28
BTF3	12584.5	11231	9277.84	5515.34	5416.29	5198.34	8699.63	11000.9	9132.36	6174.19	6656.58	7634.19
CALU	9791.38	10307.5	10114	8098.62	7938.41	7797.51	5352.58	5857.85	6119.45	9091.13	9695.17	8116.78
ALCAM	11755.6	12321	14335.3	5064.68	7317.3	7378.57	4408.01	5462.38	6073.1	8447.98	8322.43	7338.32
PLAT	1760.2	1601.82	1494.43	22984.8	20213.6	20063.1	2147.89	2078.91	1809.6	8105.65	7883.74	8030.6
RPL27A	9807.82	7868.65	6775.2	7863.88	7076.21	6693.46	10869.3	12317.2	9404.91	5900.73	5912.07	7485.78
DHCR24	5681.01	6157.16	7121.26	8428.59	6362.83	6680.97	9597.44	7533.47	6683.09	11458.1	11226.2	10839.9
RPS11	9020.56	7378	6497.77	9436.21	8111.05	8055.99	10176.2	10792	9000.72	6164.06	5705.92	7220.55
SRRM2	6155.88	8332.36	9679.96	9050.88	8739.09	9289.75	9477.94	5884.21	8199.75	7292.35	7136.3	8238.38
PFN1	12634.8	10053.5	8461.03	7439.79	6359.85	5970.88	11404.5	11338.8	10343.1	4378.45	4246.22	4708.06
KPNB1	11593.2	12420.1	14041.5	2970.82	3142.22	3057.51	11198.8	11159.1	11158.9	5386.21	5449.93	5217.45
SNRNP200	6985.69	8360.26	9279.77	9197.04	7598.09	8095.38	9782.41	6750.34	8365.69	7504.03	7243.78	6998.41
EGFR	9768.16	11539.9	13598.7	5456.66	4628.5	4986.95	8797.31	6855.8	8655.85	7831.17	7755.75	6282.2
ACTR2	11412.3	11768.8	11875.2	3819	4109.6	4029.91	7993.02	9338.97	8902.45	7666.08	8030.29	6793.5
EIF3E	16973.4	15711.3	16142	4090.28	5728.83	5445.28	4913.03	6284.57	6596.88	4457.45	4404.5	4909.13
FLNC	4701.29	5561.64	7098.06	17564.7	12237.5	13073.7	5803.56	3431.32	3319.76	7865.61	7481.2	7376.62
TPI1	7647.22	6802.69	6071.48	5531.95	4688.04	4581.46	13439.1	13779	10357.9	7274.12	6868.59	8201.99
RPL11	10120.2	8551.71	7913.91	7914.81	7658.61	7158.53	8028.35	9455.17	7580.48	6441.58	6469.96	7703.13
MAP4	5578.49	6505.42	7246.92	8708.73	6839.08	7248.85	10227.2	8232.62	7594.38	9145.82	8815.83	8812.88
IPO5	13738.3	14592.5	16556.7	3947.44	3570.84	3606.17	8622.74	8808.74	8709.62	4466.56	4351.74	3915.24
CCT6A	14970.4	14027.7	14229.9	6235.07	6246.75	6243.77	5803.56	6879.24	6198.25	4205.25	4418.18	4316.44
RPS16	8548.59	7134.6	6502.61	9705.28	8507.92	8093.46	8623.78	9309.67	6879.63	6594.51	5978.51	7749.09
NCEH1	10600.9	10545.1	11852	5600.6	5034.31	5197.38	7233.41	7643.81	7388.58	7889.92	7917.93	6659.45
ITPR3	3136.45	3985.8	5047.81	7899.31	6200.11	6743.43	11898.1	7236.62	9296.44	11469.2	10252.1	9593.25
MT-ND6	4163.56	4444.7	5315.57	10313.2	8057.47	8080.01	9135.03	8818.51	5088.57	9909.49	10619.5	8727.67
PGAM1	9663.71	8671.97	8770.35	6395.63	5130.55	5347.28	10604.4	10030.3	8695.72	6412.2	6247.2	6442.1
EIF5A	11430.7	9949.58	11718.6	6632.59	5522.46	5041.72	10986.8	11580	6472.65	4145.5	3964.83	4594.11
RPS9	6642.35	4876.66	4621.52	12644	10516.1	9774.99	9067.49	9721.74	6492.12	5438.88	5200.79	6381.78
RAC1	11559.3	10869.3	11245	7127.54	6253.69	6213.99	6390.68	6612.66	5565.07	6195.46	6017.59	6496.68
CNBP	14097.1	13326.4	12726.8	3461.35	3843.69	3649.41	7834.03	9191.52	7869.72	4628.62	4547.15	4636.24
RPL14	12144.4	9891.86	7998.97	5848.63	5512.53	5265.6	8223.71	9746.15	8132.07	5386.21	5384.47	6197.94
KPNA2	9877.45	9601.31	10540.3	5117.83	4558.06	4343.16	8164.48	8847.8	7134.57	7144.48	6785.54	7585.36
VCL	5236.12	6231.23	6735.57	9851.44	8261.86	8718.99	5473.12	4592.34	5070.03	10209.3	10178.8	9128.86
RPL24	11393.9	9011.57	7909.07	7890.45	7698.3	7337.25	6931.03	8311.72	6345.65	5298.09	5003.42	6498.59
CDC42EP3	5100.72	5378.85	5376.47	8967.83	9567.56	9782.68	5049.15	5281.73	5384.3	10138.4	9721.55	9643.04
CCT7	9224.63	8186.13	8506.46	6379.02	5337.91	5302.11	10458.9	10622	8188.62	5581.69	5319.01	6285.07
RPL10	7988.62	6175.43	5517.6	7707.75	6780.54	6653.11	10197	10131.9	10022.3	6154.95	5455.79	6598.17
CDCP1	5665.54	6616.06	7447.02	5311.61	4069.91	4344.12	10381	7708.26	8137.63	10319.7	10399.6	8940.23
PTPRF	5096.85	5875.27	7281.72	9544.72	7419.5	7745.62	9811.51	6593.13	6822.15	8277.83	7632.64	7191.83
HIF1A	8240.08	8481.48	10564.4	6735.56	7820.34	7816.73	5229.96	5643.02	6346.58	7552.65	7797.76	6943.83
TARS	10475.1	10219.9	10523.8	4681.57	5457.96	5194.5	7403.83	8708.17	8070.89	5966.56	6130.93	6284.11
B2M	8961.57	7432.84	5755.39	4384.82	4814.04	5017.69	7713.49	8887.84	10059.4	8562.43	8652.67	8836.82
SLC38A1	9751.72	10242	12022.1	2978.57	3168.02	3415.91	9693.04	9967.81	11230.3	5628.28	5932.59	5041.27
ETS1	6969.25	7648.34	7918.74	5411.26	4766.42	4912	8156.16	8165.25	8175.64	9189.37	9329.76	7974.11
GCN1	5914.09	7393.4	8048.27	9725.21	7042.47	7588.04	9379.23	6635.12	6804.54	6768.72	6602.84	6515.83
MKI67	10155	14130.7	17819.1	1884.58	1784.93	1912.14	11241.4	7340.13	10371.8	3980.41	3991.21	3694.06
RPL35	6943.13	5179.71	4824.51	11228.9	9510.02	8918.85	8657.03	9877.98	6988.09	4970.95	4771.86	6098.35
PRPF8	7562.11	9722.53	11612.3	7864.99	5772.48	6372.53	10178.3	6285.54	7586.97	5167.44	5197.85	4415.06
RPL23	10142.4	8518.04	6825.47	5784.41	6113.79	5787.36	7655.3	8797.03	8066.25	6483.1	6249.15	7253.11
FN1	2091.93	2470.56	2881.56	10227.9	9497.12	10536	4206.42	2741.93	3676.68	13759.2	14330.3	10959.6
CAPRIN1	9641.47	10437.3	12425.2	4132.36	3756.38	3723.39	8796.27	8465.02	8500.11	6150.89	5862.24	5462.57
STMN1	14345.7	13848.8	10356.6	2556.7	2479.45	2403.15	7791.43	9230.58	9127.72	4852.45	4918.42	5343.84
VCP	9013.79	8556.52	9692.53	7696.68	6270.56	6183.24	8195.65	8106.66	6517.15	5470.27	5243.78	5769.93
TPX2	11346.5	11574.5	12107.2	2294.28	1874.22	1934.24	10476.6	10492.2	9289.03	4860.55	5056.18	4833.49
CALM1	9373.57	8872.08	9672.23	7050.03	6854.95	6661.75	5674.71	6273.82	5684.66	6400.05	6600.88	6842.34
TNC	3840.53	4922.84	5118.37	17779.5	13763.5	14861.9	3222.36	2282.99	2285.18	6213.69	6224.72	5343.84
HSPA4	9588.28	10098.7	10855.4	5823.17	5771.49	5679.74	6453.02	6790.38	5994.3	6518.55	6305.82	5940.37
SEC61A1	6950.87	6973.94	8011.54	8966.73	7246.86	7185.43	8270.47	7058.91	6109.25	6169.12	6261.85	6575.19
MTCH1	7486.67	6801.73	6255.15	7440.9	6198.13	6045.83	9459.24	9369.24	7431.22	6052.65	6403.52	6644.13
DDB1	7108.52	7697.41	8544.16	6989.13	5437.13	6000.67	9765.78	8115.45	7107.68	6162.04	6123.11	6122.29
TAGLN2	4109.4	3756.83	3624.91	8901.4	7939.4	8006.98	7157.56	6842.13	5997.08	9144.81	9199.81	10277.9
BAG6	5537.87	5851.22	6349.88	8983.33	7038.5	7073.97	9950.75	7843.99	6746.13	6269.39	6190.53	6414.33
SLC2A1	4039.76	3967.52	3824.04	8240.35	6647.58	6956.74	9051.9	7941.64	7030.74	9142.78	8650.71	8398.28
IARS	11050.6	11547.6	13360.9	4482.26	4322.91	4275.9	7732.2	7497.34	7846.54	3927.74	3983.39	3660.54
RAN	11181.2	9733.12	9447.97	3969.59	3899.26	4065.47	9225.43	10389.6	9249.16	4321.73	3883.74	4232.18
DSTN	7446.05	7392.43	6989.79	4542.05	4481.66	4371.99	6982.98	7636	7146.62	8422.66	8947.74	8781.29
PXN	5785.46	5836.79	6028.95	6161.99	5563.14	5598.06	10111.8	8525.57	7888.26	7359.2	7011.24	7265.55
HUWE1	4642.3	6560.26	8114	7176.26	5702.04	6132.31	9254.53	5542.45	7559.16	7893.97	7961.9	6557.96
KTN1	12178.3	12559.6	15934.1	1921.12	4202.86	3921.34	4008.98	5445.78	6371.61	5365.95	5189.06	5980.58
IPO7	9722.71	10505.6	12070.5	2864.52	3228.54	3388.05	6962.2	7567.65	8870.93	6207.61	6255.99	5258.62
PAICS	12941.4	12460.5	12832.2	2424.94	2369.32	2551.13	8460.63	9125.12	9445.7	3422.34	3360.04	3473.83
GNG12	9674.35	10591.3	12128.5	2408.33	2515.17	2385.86	7426.69	7998.27	8146.9	6738.33	6835.37	5849.4
LGALS1	5277.71	3902.1	3316.55	7513.98	6792.44	6444.6	9760.59	9890.67	8648.44	6751.5	6249.15	8147.42
EIF4H	8086.3	7370.31	7449.92	6767.67	6140.58	6224.56	8224.75	7677.01	6940.81	5705.25	5932.59	5865.68
KHSRP	7400.59	7470.36	8804.18	7017.92	5804.23	5840.2	10567	8470.88	7224.49	4609.37	4242.31	4771.25
TMPO	13446.2	13614	14354.6	1594.48	1624.19	1603.7	8776.53	9579.18	9878.63	2748.81	2676.11	2318.12
SSR3	10293.3	9557.06	10994.6	4339.42	3843.69	3954.01	6442.63	7454.38	6585.75	6093.16	6471.92	5993.99
ARF1	6823.21	5998.42	6321.84	8972.26	7675.48	7879.18	7024.55	6618.52	5820.01	6397.01	5841.72	6648.92
TNPO1	8516.68	9268.44	10783.9	3123.63	3525.2	3696.49	6756.45	7467.07	9249.16	6787.96	7164.64	5655.99
EIF5	12497.4	13033	12629.2	3366.12	3606.56	3536.02	6179.73	7233.7	7497.97	4069.54	4427.95	3801.3
MRFAP1	7733.29	6747.86	7144.46	5282.82	4990.65	4962.93	8161.36	8790.19	6371.61	7017.87	6899.86	7767.29
PTBP1	7378.35	6914.29	7804.67	5929.47	4797.18	4944.67	11561.4	9739.32	8522.36	4963.86	4577.43	4258.03
UCA1	24.1786	11.5447	24.1661	1924.45	1963.52	2168.7	5292.31	4787.64	4854.03	19904.1	19761.6	20518.4
PPP1CC	8987.68	8503.61	8852.52	5496.52	5537.34	5688.39	6122.58	7144.84	6633.96	5997.96	6043.97	6008.35
STT3B	8065.99	8539.2	9377.4	5091.26	4954.93	5188.73	5737.06	5810.98	6002.64	7764.33	7613.1	6660.41
IQGAP1	6453.76	7432.84	9216.94	3296.36	3121.39	3369.79	8002.37	7512.97	8050.49	8333.53	8587.21	6917.02
MYC	4883.12	4449.51	3998.03	14636	12886.4	13245.7	3632.81	3398.12	3271.55	5502.69	5094.29	4975.2
DNMT1	8823.26	10148.7	11379.3	5262.89	4204.85	4320.1	10454.7	8162.32	8094.06	3111.4	2943.82	2982.63
DDX21	11392	12265.2	14676.5	2986.32	3331.73	3558.12	5984.37	6580.44	6679.39	4295.4	4133.86	3750.55
LARP1	7352.24	8490.14	9129.94	4666.06	3831.79	3731.08	10771.7	8364.45	8218.29	5226.18	5119.69	4540.49
TEAD1	5089.12	6256.25	7095.16	4502.19	4909.29	4981.18	5684.06	5190.92	6703.49	9669.45	10203.2	8257.53
LOXL2	3903.4	3649.08	3784.41	8766.31	7233.96	7292.09	7798.7	6357.8	5453.83	8265.68	7901.33	8035.39
EIF3B	8731.39	7849.41	9039.08	8357.72	6676.36	6587.77	7583.6	7227.84	5232.26	3883.18	3347.34	3925.77
RPN2	6691.68	6437.11	6685.3	4506.62	4330.85	4499.78	9008.26	8326.37	7887.33	6599.58	6568.64	6804.04
LAMC1	7089.17	8700.83	9909.06	8043.26	6877.77	7036.5	4968.1	3909.79	4324.68	5995.93	6011.73	4996.27
COTL1	6040.79	5178.74	5122.24	8863.75	7021.64	7227.71	6792.82	6540.4	4854.95	6743.4	6334.15	7096.08
SRSF3	10740.1	9627.29	9067.11	3604.19	3531.16	3621.54	7181.46	8597.82	7714.9	4595.19	4686.86	4735.82
SFPQ	11759.5	11574.5	11157	3329.58	3212.67	3168.01	7738.43	7977.77	7241.18	3643.14	3280.9	3560.96
AZIN1	8124.02	8287.15	8361.46	6262.76	5707.99	5889.21	5444.02	5765.08	5818.16	6083.03	6420.13	5223.19
LCP1	4190.64	4672.7	5215.04	3305.22	2865.41	2860.53	7947.3	7253.22	7005.71	10694.4	10855.9	10516.3
RRBP1	3251.54	3480.72	3530.18	9927.84	8135.85	7871.5	7915.09	6365.61	5218.36	6913.55	7018.08	7435.99
LGALS3BP	3903.4	3528.82	3769.91	7645.74	6394.58	6596.41	9801.11	7999.25	6825.86	6843.67	6234.49	7208.1
SSR1	8845.51	9024.08	10471.6	4884.2	5169.24	5147.41	4782.1	5672.32	5404.69	5604.98	5879.83	5521.94
DNAJC5	3301.83	3014.12	3984.5	8261.39	6438.24	6635.81	7957.69	6950.52	5429.72	8408.48	7982.42	7995.17
XPO1	10960.7	11196.4	13140.5	2472.55	2583.63	2590.52	6257.67	7268.85	7778.87	4051.31	4274.55	3657.67
CCT4	9565.06	8865.34	9673.2	3742.59	3461.71	3580.22	7373.7	8343.94	6701.64	4939.55	4861.75	4894.77
RPS7	7916.08	6954.7	5469.27	3742.59	4138.37	3899.24	8418.03	10163.1	8374.03	5538.13	5170.5	6061.01
PTP4A2	7315.49	7175.97	7522.41	4465.65	4252.47	4126.96	6298.19	7021.8	6159.31	7204.23	7385.45	6776.27
PODXL	4748.68	5125.83	5261.44	6979.16	5990.76	5983.38	7236.53	6359.75	6848.11	7308.55	7467.52	6378.9
PTGES3	10122.1	9335.79	8920.18	2748.26	2508.22	2460.8	8081.35	8243.37	8069.03	4610.39	4957.5	5212.66
TNIP1	4819.28	4232.08	4701.75	7041.17	5817.13	5617.28	8234.1	7034.5	5352.78	7614.43	7057.16	7608.34
DEK	12629	11580.3	13500.1	1410.67	2289.94	2433.9	5521.96	7626.24	8056.05	3240.03	3340.5	3369.46
ZFP36L1	5090.08	5231.66	5327.17	9521.47	8443.42	8943.83	5447.14	4988.79	4713.12	5882.5	5831.95	5489.38
LAMC2	3639.37	4118.56	4365.36	5952.72	4946	5195.46	8272.55	6523.8	7310.71	8463.18	8588.18	7449.4
BIRC3	2909.17	3069.92	3391.95	3556.57	6722.99	6603.14	2240.37	2848.37	3552.45	13198.1	13909.1	12589.3
CCT2	8468.32	8216.92	8706.55	3752.56	4053.04	3888.67	6231.69	7108.71	6459.68	5928.07	5669.76	6064.84
TUBA1C	8246.85	7562.72	7418.02	4292.91	3554.97	3845.43	9239.98	8444.52	8188.62	4581.01	4383.98	4762.63
AMOTL2	3415.96	3633.68	3835.64	10856.8	9068.5	9623.17	4517.12	3724.26	3401.34	7894.98	7358.09	7024.26
SRSF10	9085.36	9257.86	8196.17	3048.33	4974.77	5017.69	4526.47	5626.42	7678.74	5563.45	5686.37	5606.2
MYL12B	6875.43	5730	4563.52	4136.79	4937.07	5053.25	4925.5	5607.87	6146.33	8524.96	8674.16	8928.74
SF3B1	7599.83	7705.1	8232.9	3910.9	4556.08	4545.9	5278.8	6246.48	7140.13	6448.66	6511.97	5829.3
EEF1B2	10290.4	9051.98	8149.77	4234.23	4020.3	3856.96	7251.08	7940.66	7113.24	3837.6	3821.2	4420.8
RPL9P9	9427.73	7806.12	7723.48	5152.16	5195.04	5167.59	6134.01	6406.62	6757.26	4291.34	4706.4	5069.99
ANLN	10196.6	10732.7	13313.6	1585.62	2082.58	2080.3	5927.22	7126.28	7762.18	4552.65	4400.59	3958.33
MAPRE1	7738.13	7830.17	7896.51	4084.74	3699.83	3718.59	6892.58	7291.31	6891.68	5896.67	5935.52	5624.39
OAZ1	5723.56	4738.12	4066.67	8240.35	7438.35	7793.67	6212.98	5935.97	5713.4	5911.87	5451.88	6089.74
RPS15	5145.21	4028.13	3488.61	8498.35	6949.21	6664.64	8010.69	8586.11	6304.86	5307.21	4533.47	5790.04
DHX9	9166.6	9811.04	10824.5	4020.52	4018.32	3913.65	5750.57	6188.87	5858.95	4710.66	4683.93	4209.2
ATP1B1	5931.5	5832.94	6299.61	9461.68	8992.1	9023.59	3232.75	3434.25	2888.68	6200.52	6085.98	5676.09
TUBA1B	6790.33	6100.39	6685.3	4292.91	3457.74	3540.83	11129.1	10860.3	8727.24	3958.13	3705.91	3785.98
TOMM20	8464.45	8707.56	8871.85	5032.57	4752.53	4716.94	5209.18	5892.02	5394.5	5309.24	5466.54	5151.38
PAPOLA	9723.68	10253.6	12301.5	2863.42	3662.12	3618.66	4720.79	5244.62	5472.37	5163.39	5220.33	4616.14
CCT8	7968.31	7037.44	7330.05	4038.24	4272.31	4248.99	5236.2	6674.18	6115.74	6423.34	6549.1	6602
EIF5B	10297.2	9334.82	13188.9	2530.13	4600.72	4300.88	3674.38	5866.64	4444.27	4235.64	4217.88	5625.35
TCP1	8075.66	7271.22	7756.34	3927.51	3921.08	3843.5	6551.74	7223.93	6443.92	5747.79	5860.29	5663.65
TRAM2	4468.21	5413.49	5956.45	6351.34	5042.24	5419.34	7227.18	5355.94	6021.18	7363.25	7100.15	6429.65
HMGB1	10808.8	9743.7	9896.49	1774.96	1981.38	1822.78	7134.7	8910.3	8051.42	3888.24	3842.7	4216.86
STIP1	6607.53	6420.76	6578	5700.26	4642.4	4856.27	7119.11	6884.12	5743.99	5797.42	5546.66	6147.19
FLII	7184.92	7388.59	8984.95	6705.67	5200	5106.1	9065.41	7220.02	5910.86	3114.44	2853.93	3139.66
RANGAP1	5364.75	4601.51	5384.2	5546.35	4257.43	4144.26	10328	9395.6	6458.75	5338.61	4869.57	5780.46
NFE2L1	5074.61	5295.15	6097.58	7494.05	5700.06	6004.51	7984.71	6340.22	6254.8	5209.98	5083.54	4909.13
SAT1	1753.43	1461.36	1273.07	11961.9	13426.1	13239.9	1092.13	1232.31	1392.43	7838.26	8037.13	8524.67
PEG10	5937.3	6672.82	8163.3	10670.8	9578.48	9643.35	1797.7	1712.73	1661.27	5311.26	5528.09	4485.91
SSRP1	7449.92	7326.05	7886.84	3856.64	3243.43	3024.84	9942.44	8874.17	7277.33	3966.23	4102.59	4145.04
SERINC3	5040.76	5208.57	5328.14	4780.11	4390.38	4499.78	6345.99	6281.64	6174.14	7688.36	8077.19	7202.36
HNRNPM	9040.87	8539.2	9200.51	3734.84	3281.13	3066.16	8596.76	9466.88	6395.71	3294.72	2921.35	3455.64
ANTXR2	8046.65	8259.25	8986.88	3039.47	3050.94	3256.41	7097.29	7143.86	7313.49	4983.11	5249.64	4483.04
JUN	3279.59	2865.96	2897.03	10576.7	9234.19	9341.64	5729.79	5076.67	4154.11	6244.07	5168.54	5777.59
FOSL2	2903.37	3220.96	3679.04	8578.07	6635.68	6947.13	6600.58	5219.24	4834.56	7649.88	7352.23	6606.79
LRPPRC	7844.51	7937.92	9609.4	3840.04	4300.09	4273.98	5223.73	5859.8	5910.86	5096.54	5283.83	4903.39
RPL37A	6243.89	5263.41	3656.81	5660.4	4398.32	4215.36	6489.39	9711	6372.53	5570.54	5179.29	7180.34
NOTCH2	3970.13	5128.72	6065.68	6640.34	5090.86	5919.96	6481.08	4271.08	5765.32	7249.81	7478.27	5814.93
MALAT1	2749.59	3033.36	2923.13	6945.95	11162	10400.5	1253.2	1698.08	1652.93	8635.36	9719.6	9647.83
SEPT9	3837.63	3496.11	4216.5	8269.14	6023.51	6082.35	8232.02	6829.44	5232.26	6054.68	5601.37	5915.47
FKBP8	3662.58	2951.59	3310.75	10955.4	8329.32	8255.85	7044.29	6609.73	4277.4	4682.3	4068.4	5358.2
UBA1	3655.81	3500.92	4218.43	7227.19	5716.92	5972.81	7230.3	5828.55	5208.16	7040.16	6626.29	7198.53
F2RL1	3038.77	3419.15	3154.16	5497.63	5219.84	5421.26	5933.46	5709.42	6009.13	8852.1	8734.74	8067.94
H2AFZ	11629	9818.74	8708.49	2874.49	2856.48	2837.47	6494.59	7359.66	7175.36	3024.3	3028.82	3242.11
TRIO	2985.58	3894.4	4114.03	5920.61	5361.72	5622.09	5823.31	4329.67	5760.68	8931.1	8711.29	7410.14
TM4SF1	5007.88	4591.89	3986.44	6104.42	6064.18	6054.48	4126.4	4699.75	4576.84	7770.4	7872.99	7929.11
NCOR2	3027.16	3722.19	4721.08	7047.82	5044.23	5390.51	10201.2	6431.04	6248.31	5982.76	5171.47	5486.51
RHOBTB3	5038.83	5312.47	5497.3	3720.45	3862.54	4140.42	5844.09	6424.2	7152.18	7453.39	7720.57	6207.51
MCFD2	5094.92	5252.82	5897.49	3905.36	3825.83	3921.34	6543.43	6337.3	6828.64	7024.96	7281.88	6411.46
PDLIM5	6367.68	6878.7	7463.45	5101.22	5090.86	5290.58	4792.49	5179.2	5348.14	5833.88	5958.97	4964.67
KCTD20	6615.27	7213.49	8333.43	5817.63	5089.87	5331.9	4697.93	4571.84	4662.13	5521.93	5693.21	4686.99
DIAPH1	5238.06	5675.17	6409.81	5334.86	4195.92	4486.33	7761.29	6612.66	6328.03	5500.66	5623.84	5028.82
UBE2D3	9698.53	9252.09	9359.04	3868.82	3891.32	3982.83	4823.66	5476.05	5276.76	4146.51	4355.65	3986.1
FRMD6	6977.95	7250.05	7950.64	4959.49	4914.25	4864.92	5040.84	5366.68	5525.21	5232.26	5259.41	4769.34
HK1	4402.44	4668.86	5266.27	8610.18	6930.36	7183.51	4860.03	4146.09	3364.26	6103.29	6183.69	6308.05
HNRNPA3	9017.66	8491.1	8401.09	2335.25	2497.31	2426.21	6688.91	8194.54	7322.76	4016.87	4256.96	4306.86
CENPF	10465.5	11585.1	16031.8	879.178	1703.57	1572.95	4429.83	5295.4	7018.69	2963.53	2974.11	2983.59
RAB10	4860.87	4693.87	4900.88	4932.92	4935.09	4900.47	4414.24	4777.87	4573.13	8633.33	8552.03	7662.92
TSC22D1	2611.29	2781.3	2452.37	8248.1	8001.91	8214.53	3622.42	3937.13	3832.42	8094.51	8008.8	8000.92
SNAPC1	5680.04	5338.45	5129.97	7882.7	9204.42	8841.98	1981.63	2529.06	2420.52	5913.89	6484.62	6385.61
KRT81	142.17	138.536	99.5642	5995.9	5673.27	5123.39	5021.1	5100.11	3846.33	11098.6	11377.6	13999.7
RPL41	6635.58	4969.98	5001.41	5732.37	4768.4	4688.11	6559.02	7609.64	5990.59	5210.99	4663.41	5672.26
ARF6	6827.08	6584.31	7130.92	6558.4	5764.55	5715.29	5339.07	5951.59	4598.16	4502.01	4277.48	4224.52
SYNCRIP	9406.45	9419.49	10237.7	2723.9	2895.17	2903.77	5776.55	6528.68	6816.59	3632	3753.79	3244.99
MTATP6P1	4700.32	5111.4	4892.18	8702.09	6174.32	6118.86	5216.45	6750.34	3603.44	6041.51	4627.26	5362.03
VAT1	3656.78	3470.13	3798.91	8860.43	6714.06	6991.33	5821.23	4896.02	3760.11	6311.93	6115.3	6812.65
SRSF6	7397.69	7474.21	8165.23	4693.75	4125.47	4225.93	5541.7	6184.97	5255.44	4963.86	4708.36	4376.76
RPL37	6103.65	4208.99	3657.78	5382.47	4884.49	4272.06	6117.38	8223.84	6081.44	5425.71	5727.41	6946.7
PRDX1	8672.39	7292.38	5808.56	5112.3	5424.23	5200.26	4021.45	4564.02	4860.52	5085.4	5198.83	5682.8
VDAC1	7072.73	6490.03	5588.16	3978.44	3558.94	3509.12	6923.75	7082.34	7107.68	5001.34	5233.03	5359.16
ETF1	7413.17	6974.9	8256.1	2981.9	2989.43	2987.36	6711.77	7601.82	6454.11	4699.51	4884.22	4750.19
KIF5B	7547.6	7783.99	9166.67	1752.82	2491.36	2584.76	5551.06	7263.97	7349.64	5363.93	5107.97	4668.8
PLOD2	4294.12	4373.5	5074.88	3753.67	5291.28	5271.37	2382.73	2820.05	3184.41	9924.68	10443.6	9165.25
AP2M1	6389.93	5632.84	6024.12	6276.04	5553.21	5550.98	6264.94	5622.52	5360.2	4255.9	4043.97	4746.36
MAP1B	4392.77	5570.3	6723	3089.3	3013.24	3278.51	6034.25	5102.06	6424.45	7888.9	7752.81	6366.46
HLA-E	3186.74	3013.16	2875.76	8116.34	6854.95	6815.49	5134.36	4641.17	3754.55	6786.95	6990.72	7222.47
IMPDH2	7348.37	6548.71	6996.56	6731.13	5579.01	5492.37	5628.99	5927.18	4427.58	3478.05	3250.61	3789.81
DNAJB1	3695.46	3704.88	3993.2	9152.75	7811.41	7945.48	4700	4560.12	4083.65	5084.39	5176.36	5276.81
CDV3	7683.97	7508.84	7300.09	5310.5	4955.92	5035.95	4265.65	4645.07	4546.25	4532.4	4559.85	4542.41
HPCAL1	2419.8	2291.62	2579.97	6373.48	5141.46	5125.31	7515.02	6541.38	5049.63	7724.83	6466.05	7467.59
HDGF	10298.2	9274.22	8947.25	1681.95	1338.45	1373.09	9405.2	9491.3	7358.91	1704.59	1874.94	1943.74
DHX15	8322.28	8620.02	8664.99	3345.08	3727.61	3757.03	4523.35	5353.01	5780.15	4223.49	4215.93	3919.07
PXDN	3232.2	3938.66	4469.76	6000.33	4815.03	5096.49	7982.63	5928.15	6056.41	5880.47	5654.13	5305.54
LAMB2	2712.84	2749.55	3448.98	8657.8	7154.59	7034.57	6948.69	5193.85	4539.76	5387.22	5172.45	5351.5
NOLC1	8654.98	9287.68	9201.47	3421.48	3251.36	3302.53	6150.64	5882.26	5677.25	3182.3	3144.12	2993.16
BUB3	9012.82	8438.19	7398.68	2278.78	2380.23	2217.7	6380.28	7652.6	8072.74	3389.93	3368.84	3437.45
HM13	3709.97	3592.32	3946.8	6307.05	5171.23	5272.33	6898.81	5858.82	5209.09	5943.26	5795.8	6279.32
KLF6	3089.06	3229.62	3404.52	7195.08	6841.06	6631.01	3837.52	4106.06	3888.04	7354.13	7614.08	6559.87
TXN	7612.4	6682.44	5025.58	3686.12	3960.77	3879.06	4824.7	6304.1	6269.63	4930.44	4881.29	5633.96
GPI	5438.26	5104.67	5296.24	4981.64	3936.96	4039.52	8182.14	6824.55	6055.48	4435.17	4324.38	4918.71
STC1	1671.23	1723.04	1841.45	7789.69	7621.9	7735.05	2412.87	2151.17	2502.1	9664.39	9717.64	8646.28
COPB1	6230.35	6061.91	6651.47	3124.73	3778.21	3823.33	4306.17	5150.88	5613.28	6246.1	6475.82	5944.2
AHCY	5180.03	4965.17	5919.72	6715.63	5431.18	5433.75	6798.02	5910.58	4707.55	4206.27	3657.06	4327.93
H1F0	3540.72	3130.53	3110.66	6885.05	6189.2	6068.89	4722.87	4684.13	3812.02	6785.94	7045.44	7231.08
SUPT16H	9015.73	9613.82	10786.8	2597.67	2506.24	2465.61	5674.71	5770.94	5832.99	2857.18	2981.93	2981.67
PFKP	2853.08	2765.91	3074.89	7168.51	5803.24	5770.06	6669.16	5703.57	4786.35	6262.3	5988.28	6209.43
MYO10	2291.17	2768.8	3086.49	6923.8	5668.31	5829.64	6004.12	4877.47	5269.34	7353.12	7076.7	5859.94
CAPNS1	5493.38	4797.77	4107.27	5024.82	4181.03	4088.53	7684.4	7011.06	6398.49	4471.63	4331.22	5098.72
HNRNPUL1	6753.57	6547.75	7094.19	3200.03	2553.86	2578.03	9844.76	8200.4	7481.28	2962.52	2642.89	2771.98
LMNB2	4943.08	4936.31	5540.8	4100.25	3154.13	2926.83	10864.1	9519.61	7336.66	3202.56	2996.58	3071.68
ARHGEF12	4295.09	5370.19	5648.09	3927.51	3861.55	4129.85	4468.28	4177.34	4920.77	7472.63	7801.67	6490.93
HMGN2	10994.5	9693.67	8946.28	2021.89	1667.85	1666.16	7635.56	7925.04	7089.14	1560.77	1474.35	1821.18
CAST	3957.56	4103.17	4787.78	4244.19	5048.2	4838.01	4499.45	4708.54	5105.26	7371.35	7376.65	6444.97
SDCBP	7506.01	6592.97	6680.47	2645.28	2885.25	2930.67	5299.58	6438.85	6818.44	4797.76	5001.47	4815.3
PRKCSH	5288.35	4655.39	4897.98	6140.96	5139.48	5178.16	7761.29	6939.78	5211.87	3570.21	3698.1	3888.43
KIAA0100	5887.01	7284.68	9011.04	5948.29	4527.3	4839.93	5199.83	3745.74	4123.51	4092.83	4040.06	3619.37
GDI2	7276.8	7280.84	7964.17	2952	2803.89	2730.81	5918.91	6351.94	5452.9	4414.91	4491.45	4667.84
SERTAD2	2958.5	3223.85	3810.51	5699.15	4968.82	5044.6	4312.41	3894.17	3832.42	8537.11	8388.87	7627.49
RPS20	6638.48	5358.65	4708.52	5116.72	4758.48	4873.56	5520.92	6113.68	5361.12	4339.96	4413.29	4990.52
SON	5557.22	6168.7	7045.86	4120.18	3630.38	3935.75	6011.39	5298.33	5909.01	5170.48	4949.69	4181.43
CAPZA1	8939.32	8995.22	10324.7	1468.25	1642.05	1473.02	5864.87	6734.72	5920.13	3486.15	3430.39	3678.74
GLO1	7299.04	7563.68	7279.79	2974.14	3141.23	3100.75	4054.7	4559.14	4695.5	5581.69	5640.45	5920.26
TGOLN2	5484.68	6503.5	7016.86	2804.73	2450.68	2577.07	7694.79	6213.28	7049.28	4801.81	4905.72	4149.83
ABL2	4496.26	5183.56	6228.08	6144.28	5285.33	5605.75	4629.34	4070.91	4606.5	5397.35	5500.74	4483.04
HNRNPD	9872.62	8957.7	7867.51	3350.62	2716.58	2853.8	5889.81	6767.92	5534.48	2344.69	2561.8	2716.44
TMED2	6930.56	6361.11	6569.31	2870.06	2762.22	3018.11	5794.21	6099.04	6020.25	4855.49	5110.9	4992.44
UBE2S	3552.32	2675.48	2848.7	4670.49	3799.05	3565.81	9509.12	9222.77	5718.04	5320.38	4638.99	5859.94
ATP13A3	6782.59	7562.72	8698.82	3511.17	4059	4221.13	3784.53	3838.51	4892.04	4750.16	5082.56	4058.87
EIF2S1	8749.76	8562.29	9163.77	3415.95	3384.32	3431.29	3977.81	4648	4479.5	3728.21	4029.31	3641.39
MYO1C	5029.15	5343.26	5824.99	5489.88	4270.33	4256.68	7312.39	5752.39	5286.96	4345.02	3949.2	4093.34
PPP2CA	7477.97	6936.42	6797.43	3180.1	3491.47	3402.46	5036.68	5546.35	5273.05	4670.14	4525.65	4506.02
RAB7A	6375.42	6127.33	5973.85	4244.19	4178.06	4054.9	5074.09	5194.82	5173.86	4559.74	4955.55	4843.06
POLR2B	5558.18	5770.41	6207.78	5440.05	5579.01	5777.75	3757.51	3782.85	4377.52	5037.8	5153.89	4294.41
MBNL1	7296.14	7900.4	9472.13	2558.92	3292.04	3431.29	4259.41	5124.52	5514.09	4073.59	4055.69	3667.25
SMARCA4	5498.22	6039.78	6829.33	7816.27	5889.56	6034.3	5705.89	4340.41	3511.66	3202.56	2712.26	2924.22
UBB	4539.78	3841.49	3448.02	7833.98	6777.56	6314.88	3886.36	4429.27	3723.03	4933.48	4936.98	5669.39
CD59	5245.79	5342.29	5314.6	3058.3	3059.87	3111.32	6171.42	6259.18	6107.4	5540.16	5631.66	5444.38
PLS3	6821.27	6821.94	6882.5	2016.35	2238.35	2215.78	5448.18	6493.53	6816.59	4961.84	4951.64	4547.2
MAT2A	6511.79	6622.79	6028.95	3827.86	4145.31	4303.76	5181.12	5256.34	6242.75	3939.89	3978.51	4015.78
TUBB6	5821.25	4858.38	5173.47	4076.99	3574.81	3530.26	7534.76	7324.51	6032.31	4185	3799.71	4133.55
NSD2	7748.77	8211.14	9392.87	1657.59	1270.98	1293.34	8836.8	7253.22	7686.16	2186.69	2322.42	2173.54
LRRC59	4649.07	4343.68	4441.72	4652.78	3990.54	4051.05	6820.88	6213.28	5173.86	5225.17	5260.39	5210.75
CPA4	121.86	102.94	133.397	14394.6	15352.9	15571	161.066	104.482	142.765	4367.31	4627.26	4866.04
DAP	4793.17	4505.31	4251.3	4691.53	3873.46	4039.52	6515.37	6047.28	5489.98	5370	5016.12	5346.71
SURF4	5542.71	5243.2	5459.6	4318.38	3566.88	3556.2	8056.41	7299.12	6286.32	3670.48	3518.32	3410.64
RPS21	5183.9	3816.47	2677.6	5317.14	4508.45	3617.7	5933.46	8135.95	5670.76	4792.69	4298	5944.2
NABP1	1490.37	1687.45	1593.03	5394.65	7459.19	7525.58	1691.71	1852.37	2322.26	9140.76	9918.91	9699.53
NPLOC4	4349.25	4710.22	5590.1	6138.74	4645.37	4641.99	6463.42	5883.24	4656.57	4316.67	4261.85	4087.59
RPS13	7234.24	6253.36	4614.75	4270.77	3794.08	3688.8	5429.48	6651.72	5348.14	3804.18	3901.32	4561.56
PMAIP1	3257.34	3113.21	2595.44	3687.23	4207.82	3900.2	4555.56	5881.28	6041.58	7492.89	7660.97	7138.21
CXCL1	3159.66	2714.92	1845.32	6482	6620.8	6872.19	1435.04	1621.92	1843.9	8600.92	9111.88	9101.09
ARF4	8241.04	7947.54	6587.67	3315.19	3216.64	3343.85	4177.32	4657.77	4738.15	4124.23	4612.61	4433.25
RAD23B	6484.71	6625.68	7010.09	3912.01	3753.41	3720.51	4903.67	5145.02	4723.31	4437.19	4496.34	4174.73
RBM39	7053.39	6483.29	6643.74	2832.41	3687.92	3856	4637.66	5490.7	6434.65	4003.7	4074.26	4148.87
NACA	7136.56	6328.4	5625.86	2925.42	3296.01	3099.79	5213.34	5880.31	6048.07	4303.5	4360.53	4918.71
CLSTN1	3370.5	3563.45	3291.42	7382.21	5920.32	6378.3	5332.84	4302.33	4142.05	5185.67	5240.84	4772.21
SF3B2	5231.29	5095.05	5351.34	5722.41	4677.12	4554.55	6243.12	5737.74	4512.87	3865.96	3678.56	4155.58
ATP2B1	5507.89	5775.22	6683.37	3070.48	3864.53	4087.57	3735.69	4540.59	4966.2	5494.58	5875.92	5185.85
FAM91A1	5319.3	5628.02	6095.65	4268.55	4676.13	4761.14	2953.22	3288.75	3662.77	6261.29	6469.96	5328.52
PPP2R1A	4154.86	3702.95	3991.27	5603.93	4335.81	4639.11	7460.98	6632.19	5299.01	4215.38	3993.16	4552.94
RPL9	8084.37	7333.75	5189.91	3305.22	2982.48	2991.21	4933.81	6318.74	5724.53	3663.39	3348.32	4702.31
ENC1	3392.74	3585.58	3839.51	4281.84	3743.48	3814.68	4715.59	4710.49	4473.01	7450.35	7444.07	6986.92
RPLP2	3880.19	3178.63	2508.44	6846.29	5587.94	5057.09	6149.6	6716.17	4947.66	4117.14	4109.43	5272.98
PRRC2C	4890.85	7023.01	8125.6	4152.29	4037.17	4644.88	4302.02	3076.86	4756.69	4696.48	4652.67	3884.6
EHD1	3467.21	3041.06	3759.27	6530.72	4949.97	5036.91	6896.73	6018.97	4277.4	4837.26	4383.98	5036.48
ECT2	8877.42	8918.25	10430.1	1160.43	1791.87	1702.67	4262.53	5204.59	6137.99	3213.7	3312.17	3011.36
OXSR1	4371.5	4789.11	4988.84	5172.09	4813.05	5056.13	3571.5	3603.18	3883.41	5890.6	6191.5	5632.05
SBF1	1714.75	1620.1	2234.88	8570.32	6357.87	6301.43	5764.08	4341.39	3500.54	6416.25	5407.92	5702.9
ATF4	4548.48	3831.87	3123.22	6056.8	5770.5	5837.32	5669.52	5411.6	5520.57	3889.25	3999.03	4254.2
MYADM	976.816	901.446	1260.5	7292.52	5658.38	6018.93	6015.55	5388.17	3961.28	7219.43	6481.69	6700.63
ERBIN	5616.21	6254.32	7244.02	2300.92	2923.95	3023.88	3980.92	4553.28	5210.94	5838.94	5828.05	5069.04
AHNAK2	953.605	1375.74	1407.43	11541.1	9101.24	9688.51	3949.75	2178.51	2854.38	5518.89	5149	4120.15
NCOA4	5129.74	5448.12	5710.93	4647.24	4411.22	4447.9	3626.58	4130.47	3777.72	5583.71	5679.54	5192.55
EIF3D	4420.82	4173.4	4302.53	4884.2	3910.17	4102.94	6081.01	5584.44	4863.3	4995.26	4831.46	5595.66
FOSL1	6920.89	6697.83	6125.62	1446.1	1229.31	1218.39	10351.9	8860.5	8034.73	2313.3	2138.74	2391.85
SRPK1	8053.42	8748.93	9453.77	2378.43	2651.1	2527.1	4706.24	4746.62	5071.88	3009.11	3339.52	2951.99
CKAP5	6420.88	7494.41	9345.5	2443.76	2230.41	2311.87	5916.83	5005.39	5661.49	3667.44	3720.57	3403.93
EIF3H	7850.32	7501.15	7425.75	3866.61	4187.98	4138.49	3846.88	4381.42	3673.89	3544.89	3336.59	3594.48
VARS	4266.08	3748.17	4856.41	7046.71	5239.69	5254.07	6828.15	5688.92	3957.57	3586.42	3227.16	3641.39
CAV1	6106.55	5715.57	6188.45	2467.01	2412.97	2394.5	6139.21	6765.97	6570.92	4231.59	4079.14	4229.3
BCL2L1	3907.27	3529.78	3388.08	4721.43	4153.25	4054.9	6439.52	5904.72	4839.19	5295.06	5122.62	5799.61
SCD	6548.54	7463.63	7907.14	6799.79	5337.91	5777.75	3067.52	2742.91	2476.15	3145.84	3227.16	2639.84
DUSP1	1060.96	760.024	924.111	13794.5	11866.4	12080.1	952.886	935.459	715.682	4744.08	4471.91	4787.53
EPRS	7132.69	7297.19	8797.42	3256.5	3902.23	3967.46	3582.93	4039.66	4324.68	3741.38	3696.14	3310.1
DNM2	3145.16	3383.55	3930.37	6802	5584.96	5551.94	5612.36	4635.31	3878.77	4896	4468.98	4861.26
MBOAT7	3904.36	3612.52	4008.67	3939.69	2993.4	3166.09	8837.84	7648.7	5809.81	4468.59	4076.21	4273.35
UQCRC1	3362.76	2636.99	3060.39	6457.64	5087.88	4965.81	6149.6	6186.92	4081.8	4870.68	4466.05	5337.14
MAP7D1	3401.45	2835.18	3278.85	7007.95	5117.65	4868.76	6518.49	5747.51	3944.59	4863.59	4165.12	4908.17
TNFRSF10B	2694.47	2991.99	2981.13	7520.62	6893.64	7152.76	3756.47	3495.77	3715.61	5176.56	5418.67	4751.14
HNRNPF	8024.4	7648.34	6753.93	3865.5	3907.19	3952.08	4972.26	4929.22	4771.52	2543.21	2690.77	2443.55
MAP4K4	3762.19	4433.15	4669.85	1761.68	1584.51	1545.09	8218.51	7154.6	7927.19	5392.29	5454.82	4590.28
COLGALT1	5372.49	4642.88	5969.02	6577.22	5045.22	5155.1	5844.09	4886.26	4027.1	3113.43	2832.44	2947.2
TOMM34	5252.56	5096.97	4950.18	2923.21	2692.77	2726.97	7360.19	7140.93	5946.09	4028.01	3744.02	4357.61
RPL35A	6840.62	5555.87	4710.45	4568.62	4506.47	4457.5	4143.03	5023.94	4732.58	3685.67	3677.58	4311.65
GNAI2	3915.97	3681.79	3571.75	4527.65	3613.51	3639.8	6590.19	5995.53	4848.46	5226.18	5011.24	5520.98
GMFB	6796.13	7120.17	8145.9	2258.84	2728.49	2759.64	3559.03	4301.35	4652.86	4624.56	4919.4	4075.14
KHDRBS1	6449.89	6313.97	6046.35	3712.7	3364.47	3367.87	5371.29	5757.27	4615.78	3646.17	3681.49	3500.64
DDX24	5048.5	5312.47	5796.96	6692.38	5607.78	5537.53	3714.91	3510.41	3249.31	3714.03	3741.09	3864.49
CAPG	3596.81	3131.49	2487.17	6493.07	5505.59	5170.47	5875.27	6022.87	4495.26	3935.84	4052.76	4995.31
NAA50	8787.48	8645.03	9256.57	2166.94	2348.48	2250.37	3985.08	4924.34	4540.68	2998.98	3101.13	2738.47
GIPC1	2531.02	1990.49	2048.32	7935.85	6471.97	6404.24	4586.74	4565.98	3229.84	5336.58	4903.77	5702.9
LMAN1	6144.27	5993.61	7108.69	2504.66	2729.48	2829.78	4270.84	4661.67	5134.92	4956.77	4934.05	4417.93
TPD52L2	6032.08	6206.22	5547.56	2685.15	2420.91	2390.66	7262.51	6978.84	6237.18	3431.46	3165.61	3326.38
CCNI	6362.85	6516	7331.99	4082.53	3394.24	3342.89	4420.48	4388.26	3589.53	4017.88	4009.77	4126.85
ARHGDIA	3957.56	3535.55	4257.1	5835.35	4681.09	4589.14	7095.21	5934.01	4803.04	3639.08	3290.67	3950.67
DAG1	3364.7	3633.68	3799.87	6331.41	4926.16	5248.31	5158.26	3947.87	4081.8	5284.93	5092.33	4317.39
TINAGL1	789.19	767.72	693.083	7664.57	7276.63	7157.57	3365.76	3314.14	3192.76	7109.03	6623.36	7063.52
CSNK2A1	4534.94	4676.55	4782.95	5217.49	4750.54	4864.92	4346.7	4150.98	4316.34	4656.98	4600.88	4082.8
BIRC2	7632.71	7853.26	7976.74	1359.74	1786.91	1801.64	4202.26	5222.17	5858.95	3762.65	3901.32	3576.28
HP1BP3	5579.46	6002.26	5644.23	2759.33	2742.38	2808.64	4770.67	5008.32	5934.97	4429.09	4970.2	4279.09
ACTR3	6142.34	5690.56	5792.12	1877.94	1876.21	2013.04	5583.27	6877.28	6382.73	4189.05	4491.45	3992.8
PSMA7	4901.49	3953.09	3535.98	3809.03	3717.69	3321.75	6856.21	7723.88	5914.57	3820.38	3381.54	3906.62
PPP1CB	5847.36	6029.2	7493.42	2876.7	2824.73	2730.81	4173.16	5010.27	3959.42	4705.59	4767.96	4392.08
HYOU1	4635.53	4261.91	4713.35	5603.93	4497.54	4627.58	5720.43	4755.41	4257.93	3790	3978.51	3903.75
CDC37	3979.8	3524.01	3774.74	5464.41	4923.18	4913.92	5728.75	5496.55	4405.34	4084.73	3710.8	4734.87
ACLY	5327.03	5507.77	6085.02	4289.59	3438.88	3587.91	5832.66	4874.54	4831.78	3759.61	3781.15	3391.49
PARP1	5935.37	5626.1	6177.81	5229.67	4454.87	4545.9	4703.12	4453.68	4224.56	3184.33	3126.53	2904.12
PTK2	4891.82	5304.77	5639.39	4812.22	4488.61	4736.16	3968.45	3896.12	4055.84	4467.58	4268.69	4004.29
PRNP	6193.6	5612.63	4828.38	3195.6	3132.3	3192.99	4944.2	5931.08	5328.68	3854.82	4074.26	3896.09
GRN	3125.81	2396.48	2451.41	6080.06	5403.4	5470.27	6129.85	5519.99	4752.98	4256.91	4092.82	4496.45
ARPC5	4989.5	4636.15	4792.62	3472.42	3455.75	3557.16	4595.05	4986.84	4767.81	4921.32	4934.05	4993.39
NRDC	5178.09	5395.21	6384.68	4481.15	4558.06	4347.96	3569.43	3493.81	3543.18	4392.63	4282.37	4246.54
BRD2	4691.62	5244.16	5171.54	6015.83	5135.51	5130.12	4792.49	4002.55	4177.28	3093.17	3238.89	3129.13
PRKAR1A	5925.7	5843.53	5955.49	2339.68	2325.66	2287.85	4532.7	5263.18	5599.37	4697.49	4928.19	4094.29
MICAL2	2229.27	2904.45	3459.61	4556.44	3405.15	3766.63	5391.03	4003.53	4371.03	6776.82	6976.07	5836.96
ICMT	5428.59	5570.3	5274.97	3281.97	2670.94	2634.72	6078.94	5863.71	5072.81	3916.6	4063.51	3807.04
CALM3	3975.93	3938.66	3933.27	5180.95	4249.49	4385.44	5414.93	4711.47	4037.3	4564.81	4368.35	4885.19
PTPN1	2562.93	2712.03	2895.1	5610.57	4667.2	4787.08	4426.71	3719.38	3645.16	6379.79	6358.58	5861.85
TACC1	3756.39	4333.1	4780.05	3100.37	3022.17	3090.18	4883.93	4523.99	5446.41	5697.15	6054.72	4899.56
DNAJA1	8014.73	7656.04	7698.34	2235.59	2490.36	2497.32	4002.75	4818.88	4525.85	3180.27	3233.03	3219.13
PCNX4	7114.32	7982.17	8285.1	2629.78	3412.1	3430.33	3346.01	3423.51	4425.73	3232.94	3323.89	2877.31
DNAJB6	4044.6	4254.21	4259.03	3627.44	3448.81	3504.32	5367.13	5125.49	4848.46	4793.71	5041.53	5152.34
ARHGAP35	2640.31	3503.81	3799.87	6793.14	5414.31	5582.69	4214.73	3478.19	3205.73	5260.62	5132.39	4428.46
LRP10	3253.48	2966.98	3333.95	5099.01	4115.55	4150.02	7338.37	5905.7	5166.44	4216.4	4040.06	3822.36
CAP1	3567.8	3834.75	4149.8	3326.26	3240.45	3200.68	4608.56	4130.47	4354.35	6221.79	6463.12	6083.03
USP9X	3074.55	3449.93	4602.19	4466.75	4442.97	4537.26	3050.9	3131.54	3506.1	6719.09	6751.35	5417.57
SLC2A3	429.412	436.773	488.155	8334.47	7341.12	7798.47	1026.66	902.259	1068.89	8654.6	8756.24	7903.25
LIMA1	3385.01	3491.3	3623.94	2531.23	2797.94	2815.37	3790.76	4248.62	4308.92	7315.64	7740.11	7080.76
SH3BP4	1589.99	1756.71	1956.49	7456.4	6017.55	6385.98	2980.24	2654.05	2391.79	7045.22	6672.21	6135.7
EIF4B	5302.86	4978.64	5529.2	3748.13	3232.51	3359.22	4877.7	5145.02	4369.18	4120.18	4116.27	4139.3
RPL21	6859.96	6007.07	4553.85	2747.15	2700.71	2652.02	4886.01	5554.17	5508.52	3648.2	3522.23	4206.32
PANK3	4013.65	4240.74	5172.51	3284.18	3864.53	4135.61	3063.37	3315.12	4066.04	6269.39	6334.15	5064.25
MLEC	4604.58	5428.88	6081.15	3389.37	2621.33	2707.75	6803.21	5664.51	5438.07	3458.8	3435.27	3130.09
TKT	3527.18	3194.99	3820.17	6076.73	4937.07	5014.81	5795.25	5005.39	3774.94	3929.77	3607.23	4008.12
KRT18	3429.5	3006.42	3059.42	4648.35	3809.96	3859.84	5796.29	5605.92	3943.67	5016.53	4778.7	5625.35
SUPT5H	2342.43	2305.09	2735.6	7767.55	6464.03	6539.72	4127.44	3404.95	2841.4	4576.96	4412.31	5016.37
RNF10	4347.32	4282.11	4361.49	3734.84	2982.48	3168.01	6143.36	5414.53	4684.38	4509.1	4346.85	4539.54
RARS	4390.84	3919.41	4582.85	3780.24	4298.11	4175.01	3189.1	3649.07	3524.64	5445.97	5626.78	5909.73
RPS27	10084.4	9045.25	4149.8	3782.46	3162.07	2943.16	2660.18	3721.33	3367.97	2540.17	2979	4004.29
ASXL1	4094.89	4616.9	4705.62	3348.4	3040.03	3245.84	6290.92	4997.58	5794.98	4143.47	4090.87	3974.61
CKAP4	5397.64	5231.66	5486.67	2410.54	1860.33	1899.65	7672.97	7427.04	5543.75	3289.66	3041.53	3080.3
PAFAH1B2	4535.91	4695.79	5803.72	4032.7	3223.58	3224.7	4881.85	5128.42	3837.98	4206.27	4462.14	4251.33
AFF4	3665.48	4361	5324.27	3135.81	3102.54	3383.24	4285.39	4010.37	4876.28	5554.34	6058.63	4482.08
C6orf62	5700.35	5354.8	5697.39	3536.64	3682.96	3552.36	4057.82	4645.07	4101.26	3877.1	4028.34	3998.54
TM9SF3	7853.22	7713.76	7846.24	2217.87	2579.66	2436.78	3814.66	4439.04	4580.55	3018.22	2936.98	2785.38
NONO	5248.7	5110.44	4789.72	3037.26	2851.52	2858.61	5609.25	5467.26	5541.9	3759.61	3942.36	3972.69
SLC3A2	3457.54	2793.81	2741.4	5963.79	5118.64	5402.05	6342.88	6686.87	5116.38	2825.79	2651.69	3064.02
PAWR	3356.96	3490.34	3840.47	3391.59	3932	3970.34	3052.98	3486.98	3772.16	6729.22	7113.83	6008.35
SLC25A37	3355.99	3662.55	3701.28	4657.21	5087.88	5119.55	3709.71	3568.02	3892.68	5073.25	5021.99	5272.03
EIF3I	5542.71	4294.62	4663.09	4632.85	4090.75	3895.39	5291.27	5674.27	4126.29	3178.25	3255.5	3425.96
PICALM	5103.62	5703.07	5774.72	4530.98	4581.87	4778.44	2508.47	2580.81	2715.33	4741.04	4800.2	4244.62
PTX3	3360.83	3004.5	2405.01	5819.85	6332.07	6182.28	2739.16	3124.71	2855.31	5526.99	5340.5	5310.33
SARS	4216.75	4047.37	4008.67	5437.84	4697.96	4788.05	4602.33	4819.86	4018.76	3674.53	3621.89	3992.8
TRIP12	4761.26	5271.1	6646.64	2152.55	1927.8	2043.78	5593.66	5171.39	5928.48	4259.95	4482.66	3658.63
MTND2P28	4108.43	4945.93	4654.39	7000.2	4521.35	4179.81	4136.79	3844.37	3040.72	4392.63	3999.03	3054.44
SF3B3	6417.97	7138.45	8466.83	3128.06	2355.43	2381.05	6189.08	5007.34	4629.68	2066.17	2071.33	1994.48
SLC1A5	4932.44	4129.14	5287.54	4302.88	3452.78	3218.93	7781.04	7197.57	4579.62	2267.72	2216.9	2457.92
MAP2K2	2927.55	2359.92	2783.93	6651.41	5311.12	5036.91	5403.5	5241.7	3089.85	4502.01	3685.4	4597.94
ANKRD11	3094.86	3883.82	4542.25	4521.01	3916.12	4103.9	6415.61	4652.88	5211.87	4010.79	3680.51	3500.64
RTN3	4711.93	4903.6	4539.35	3211.1	2901.13	2910.49	4037.04	4383.38	3621.05	5405.45	5477.29	5372.57
ASPH	6587.22	6692.06	6826.43	2405	2724.52	2792.31	4217.85	4790.57	4953.22	3254.21	3312.17	2900.29
SF1	5193.57	5365.38	5373.57	4095.82	3584.73	3793.54	5394.15	4276.94	4081.8	3435.51	3299.47	3508.3
MMP14	5074.61	4842.03	4525.82	2082.79	1684.72	1777.62	9640.05	8408.39	7367.26	1961.84	1981.44	1999.27
UBE3C	3861.81	4380.24	4911.51	3619.69	3121.39	3321.75	5277.76	4570.86	4998.65	4616.46	4637.03	4007.16
MORF4L2	4943.08	4860.3	4220.36	2616.49	2774.13	2754.83	4124.32	4424.39	4604.65	5150.22	5464.59	5308.41
AKR1B1	2688.66	2321.44	2108.25	9333.23	8819.46	9177.33	1660.54	1743.98	1450.83	3930.78	3826.09	4175.68
PDIA4	4056.21	4060.84	3546.61	7298.06	6162.41	6220.71	3684.77	3696.92	3108.39	2978.72	2983.88	3064.98
MARCKS	2950.76	2671.63	2491.04	5505.38	4791.22	4906.23	3552.8	3714.49	2933.18	5890.6	5615.05	5795.78
C3	772.749	845.647	791.681	14379.1	12052	12638.4	322.132	258.765	216.002	2962.52	2850.03	2714.53
MTDH	5608.47	5747.32	6822.57	3097.05	3074.76	3217.01	3787.64	4126.57	4167.08	4001.68	3841.72	3310.1
CDC20	6398.63	5834.87	5492.46	3707.16	3071.78	2921.06	6068.54	5572.72	4575.91	2354.82	2313.63	2488.56
YWHAG	4298.96	4385.05	4297.69	4790.08	3943.9	4048.17	3715.94	3583.65	3401.34	4856.5	5112.85	4360.48
TPR	5653.93	6930.65	8963.68	1817.04	3579.77	3506.24	2551.07	2863.01	3934.39	3793.03	3527.12	3671.08
NOP56	6753.57	6073.46	4875.75	3405.98	3514.29	3508.16	4888.09	4975.12	5350.93	2260.63	2377.14	2680.06
PDCD6IP	5060.1	5521.24	5645.19	2923.21	3131.31	3146.87	3991.31	4325.77	4524	4292.36	4362.49	3713.21
HNRNPDL	6985.69	6571.8	5584.3	2830.2	3357.53	3353.46	3592.29	4136.33	4839.19	2873.39	3143.14	3363.72
HNRNPA0	4351.19	3621.18	3216.99	5017.07	4336.81	4203.83	5850.33	6108.8	4793.77	3085.07	2996.58	3047.74
NPC1	3314.41	3395.09	3970	5600.6	4689.03	4968.69	4344.62	3634.42	3976.11	4469.6	4480.71	3751.51
ELK3	5737.1	5584.73	6452.34	1822.58	1906.96	1915.99	5181.12	5511.2	5653.14	3787.97	3628.73	3368.51
SCRIB	3436.27	2726.47	3275.95	8852.68	7049.42	6680.01	4607.52	4050.4	2555.87	2675.89	2123.11	2508.67
ARPC2	4238.03	3944.43	3708.04	1910.05	1911.92	1921.75	6075.82	6383.19	6195.47	4822.07	4637.03	4789.44
IGF2R	2823.1	3520.16	4033.8	4683.78	3811.94	4119.28	5000.31	3424.48	3978.89	5342.66	5386.42	4322.18
RPL34	7035.98	5776.18	4897.98	3630.76	3986.57	3835.82	3792.84	4557.19	4175.43	2543.21	2745.48	3246.9
BOP1	3861.81	3280.61	3950.67	8491.7	6164.39	6101.56	4973.3	4730.02	2651.36	2021.6	1767.47	2125.66
SEC31A	5012.71	5859.88	6625.37	4102.46	3981.61	4145.22	3328.35	2818.09	3086.15	3774.8	3822.18	3544.69
ABCF1	4559.12	4984.41	4990.78	5063.58	4202.86	4257.64	4343.58	4135.35	3594.17	3180.27	3362.97	3334.04
ARCN1	4256.41	4713.11	4992.71	3551.04	3399.2	3589.83	4140.95	3763.32	4223.63	4489.86	4674.16	4094.29
PRSS23	2243.78	2224.27	2106.31	2862.31	2541.96	2613.58	5787.98	5999.44	5188.69	6047.59	6338.06	5908.77
PLEKHB2	3863.74	3917.49	4317.03	3274.22	2826.71	2817.29	4954.59	5016.13	4669.54	4717.74	5003.42	4477.3
CCDC50	5536.91	6061.91	6612.8	2069.5	2120.28	2166.78	4465.16	4775.92	5278.62	3688.71	3750.86	3275.63
FAM107B	3033.93	2847.68	2999.49	4494.44	4707.88	4539.18	3388.62	3844.37	3864.87	5549.28	5527.12	4944.56
EFHD2	3969.16	3349.88	3010.13	5245.17	4123.49	4007.81	5964.63	5948.66	4218.07	3436.52	3038.6	3427.87
ILF2	7148.17	6442.89	6050.22	2925.42	2682.85	2849	4038.08	4557.19	4032.66	2835.91	2852.96	3051.57
PEA15	5515.63	5527.01	4876.71	3693.87	3114.44	3120.93	4450.61	4084.58	3925.12	3428.42	3864.19	3629.9
LARS	5394.74	5594.35	6780.03	2826.88	2831.67	2856.68	4224.08	4246.67	4265.35	3459.81	3556.43	3174.13
GSPT1	5967.28	5703.07	6291.88	3238.78	2963.63	2983.52	4093.15	4286.71	3768.45	3451.71	3300.44	3141.58
TMEM132A	1343.36	1093.86	1355.23	7847.27	6463.04	6357.16	4027.68	3566.07	2599.44	5154.27	4287.25	4981.9
PRMT1	5096.85	4335.02	4587.69	5100.12	4223.7	4275.9	5130.21	4773.97	3876.92	2411.54	2227.65	2793.04
ITGA5	2021.33	2284.88	2376.01	4663.85	3529.17	3641.72	6002.04	5127.45	4698.28	4892.96	4808.02	4749.23
EIF2S2	5897.65	5394.25	5357.13	1680.85	2047.85	2068.77	4942.12	5924.25	6061.04	3027.34	3026.87	3363.72
SMAD3	2229.27	2479.22	2604.14	3000.72	2502.27	2601.09	5232.04	4568.91	4934.68	6362.57	6433.81	5793.87
CDKN1A	1293.07	1232.39	1130.01	8099.73	6887.69	6978.84	2699.67	2593.51	2371.39	5231.25	4933.08	5272.03
ABCE1	9126.95	8693.13	10554.8	1185.89	1662.89	1676.73	3132.99	3709.61	4004.85	1768.39	1746.95	1457.32
CNN3	4982.73	4634.22	5086.47	3906.47	3770.27	3652.29	3316.92	3768.2	3252.09	4144.49	4131.9	3917.16
RBPJ	5265.14	5425.03	6415.61	2516.84	2772.14	2734.65	3388.62	3726.21	3810.17	4294.38	4131.9	4063.65
PHC2	4177.1	3838.6	3916.84	4494.44	3640.3	3843.5	5594.7	4972.19	4295.02	3179.26	3193.94	3302.44
TRIM25	2698.33	2960.24	3251.79	5278.39	4448.92	4487.29	4616.87	3709.61	3980.75	4619.5	4477.78	3863.54
PTPN14	3571.67	4146.46	5037.18	4174.43	3151.15	3445.7	3881.17	3221.38	3390.22	5107.68	5217.4	4041.63
JAG1	1889.8	1919.3	1975.82	4984.96	4258.42	4554.55	4103.54	3894.17	3953.86	5850.08	6024.43	4928.28
RPS25	5228.39	4366.77	3570.78	3371.66	3443.85	3208.37	4176.28	5222.17	4557.37	3361.57	3586.71	4193.88
DCTN1	3020.39	3118.98	3343.62	5213.06	4108.6	4154.83	5074.09	4171.48	3446.77	4225.51	4076.21	4298.24
SERINC1	4092.96	3778.95	4455.26	2597.67	2935.85	2940.28	3508.12	3859.99	4232.9	5437.86	5525.16	4839.23
KARS	6397.66	6236.04	6261.91	3608.61	3324.78	3415.91	3991.31	3964.47	3361.48	2500.67	2423.06	2676.23
PDIA3	5328	5013.27	4642.79	3328.47	3178.93	2937.4	4748.84	4658.74	4641.73	3077.98	3257.45	3236.37
RND3	2663.52	2481.14	2739.47	4623.99	5790.34	5676.86	1873.56	2306.42	2270.34	5815.65	5799.71	5923.13
ADAM9	5456.63	5429.84	5613.3	1644.31	2083.57	2133.14	4102.5	4967.31	5363.9	3709.98	3818.27	3620.33
CMPK1	7477.97	7022.04	6931.8	1371.92	1491.24	1335.62	4224.08	5298.33	4610.21	2625.25	2838.3	2691.55
KRT7	1558.07	1221.81	1448.03	2521.27	2032.97	2053.39	6609.93	6259.18	4272.77	6780.87	5802.64	7299.07
ARPP19	4225.46	4547.64	4803.25	1681.95	1574.58	1555.66	4652.2	5028.82	5622.55	4663.05	5016.12	4487.83
RBMS2	2476.86	2797.66	3122.26	3136.91	2727.49	2766.36	4357.09	3736.95	4263.5	6023.28	6524.68	5763.23
JPT1	2291.17	1971.25	1790.22	4786.76	4145.31	4115.43	2711.1	2792.71	2423.31	6652.24	6639.97	7370.88
FXR1	6218.74	6147.53	7167.66	2703.97	3252.36	3130.53	2555.23	3246.77	3265.07	3220.79	3222.28	3465.21
SLC39A14	3200.28	3215.19	3263.39	4373.74	3533.14	3665.74	4203.3	4086.53	3887.12	4989.18	4964.34	4166.11
FSCN1	1502.94	1026.51	1366.83	11476.9	8970.27	8958.25	1482.84	1280.15	903.872	3822.41	3052.27	3685.44
HNRNPR	6329.96	5814.66	6080.18	2044.03	2391.15	2103.36	4259.41	5131.35	4946.73	2603.98	2913.53	2785.38
SAE1	4831.86	4450.47	4043.47	3964.05	3417.06	3486.06	4744.69	4777.87	4183.77	3149.89	2942.85	3337.87
ISG15	1587.09	1267.99	1039.14	4967.24	4287.2	4147.14	5220.61	5614.71	4077.16	5130.98	4257.94	5732.59
SNRNP70	3617.12	2973.71	2971.46	6030.23	5253.58	5062.86	4251.1	4242.77	3251.16	3065.83	2915.49	3671.08
ESYT2	3271.85	3329.67	3811.47	3846.68	3524.21	3701.29	4490.1	4139.26	4447.98	4461.5	4541.28	3722.78
RRM1	7675.26	7700.29	8203.9	791.703	780.843	738.914	5213.34	5519.99	5792.2	1691.42	1625.8	1516.69
ACADVL	2579.38	2081.89	2095.68	5502.06	5435.14	5178.16	4586.74	4524.97	4182.84	3407.15	3546.66	4115.36
GARS	5192.6	4830.48	5628.76	3513.39	3155.12	3185.3	4861.07	4857.94	3923.27	2648.54	2677.09	2760.49
METAP2	7275.83	6888.32	7300.09	1678.63	2011.14	2027.45	3042.59	4076.77	4039.15	2888.58	2956.52	2938.59
PPM1G	4833.79	4519.74	4632.15	3595.33	3084.68	3098.83	5157.22	5038.59	3859.3	2985.81	3033.71	3241.16
TECR	3019.43	2538.86	2607.04	6619.3	5280.37	5138.77	4137.83	3636.38	2899.81	3753.53	3344.41	4042.59
SRSF11	5659.73	6043.63	5482.8	1862.44	2946.77	2813.45	2778.65	3446.94	4796.55	3490.2	3972.65	3717.04
PAK2	6154.91	6754.59	7132.86	2585.49	2346.5	2457.92	3741.92	3675.44	3806.46	2947.32	2999.51	2385.15
TRA2B	6555.31	6583.35	6126.58	2677.39	2982.48	2963.34	3271.19	3815.07	3951.08	2583.72	2687.84	2788.26
AGO2	5544.64	6618.94	7242.09	2037.39	1722.42	1947.7	4997.2	4139.26	5182.2	2595.87	2681	2202.26
TMEM30A	3734.15	3826.09	3939.07	2283.2	2640.18	2421.41	3549.68	4262.29	4333.03	5452.04	5845.63	4622.84
STT3A	5062.04	5268.22	5820.16	2802.52	2274.07	2430.06	5041.88	4748.58	4310.78	3094.18	3127.51	2888.8
NARS	5593.97	5451.97	5587.2	2412.76	2798.93	2659.71	3330.43	4017.2	4409.97	3520.58	3437.23	3415.42
CCNB1	6966.35	6662.23	6202.95	966.652	957.451	876.319	5596.78	6345.11	5557.66	2166.44	1999.02	2235.78
CTNNAL1	5652.96	5585.69	6045.38	1592.26	1901.01	1865.06	4015.21	5030.78	4483.21	3354.48	3341.48	3547.56
SLC6A6	2261.19	2895.79	3068.12	5544.13	4883.49	5260.8	2888.79	2223.42	2570.71	5024.63	5247.68	4533.79
EIF4A3	4392.77	3981.95	3877.2	6490.86	5791.34	5969.92	2990.63	3110.06	2622.62	2405.46	2266.73	2484.73
SLC7A1	3908.23	4794.88	5420.93	3462.45	2525.09	2627.04	6020.74	4575.74	4646.37	3017.21	2914.51	2406.21
UBR5	4592.97	5917.6	6524.84	3146.88	3312.88	3138.22	3327.31	2738.02	3709.12	3537.8	3542.75	2798.79
API5	4498.19	4819.9	5304.94	3076.01	3207.71	3164.16	3145.46	3528.97	3810.17	3972.3	4128.97	3562.88
DENR	5754.51	5472.17	5911.02	2153.65	2233.39	2087.02	4075.48	4891.14	4161.52	3117.48	3219.35	3120.51
ADGRE5	3775.73	3718.34	4120.8	4020.52	3119.4	3311.18	6865.56	5563.93	4767.81	2321.4	2281.39	2262.59
SRP9	7052.42	6898.9	6000.92	1515.86	1821.64	1730.54	3569.43	4539.61	4224.56	2738.68	2961.41	3058.27
HADHA	3912.1	3887.67	4269.66	4392.57	3618.47	3716.67	3851.03	3697.89	2944.31	3801.14	3860.29	4129.72
GALNT10	1946.86	2298.35	2376.97	5791.06	4647.36	4634.31	3512.27	2760.48	2916.5	5310.25	5108.94	4707.1
SLC25A5	4965.32	4582.27	3941.97	2887.78	2589.58	2616.47	5102.15	5266.11	4528.63	3115.45	2995.61	3288.08
SND1	2467.19	2494.61	2834.2	6476.46	4813.05	4974.46	3904.03	3194.04	2281.47	4261.97	3888.62	4271.43
NUP98	3967.23	4707.34	5303.97	3388.27	2850.52	2850.92	4866.27	3727.19	4145.76	3518.56	3423.55	3089.87
TMED10	5605.57	5517.39	5683.86	3288.61	3013.24	3114.2	3373.03	3482.09	3296.59	3137.74	3321.94	2988.38
PSMD3	2768.94	2454.2	2815.83	5840.88	5059.11	5138.77	3894.68	3619.78	2896.1	3855.83	3525.16	3927.69
COPA	4284.45	4813.16	5544.66	3200.03	2865.41	2986.4	4208.49	3616.85	3677.6	3761.64	3571.08	3239.24
RPS28	3749.62	2797.66	1965.18	6712.31	5141.46	4404.66	3373.03	4525.94	3277.12	2978.72	2741.58	4020.57
EPN1	2388.85	2065.53	2417.57	5388.01	4203.85	3998.21	5563.52	4818.88	3213.15	3961.16	3332.68	4316.44
SBNO1	4342.48	5012.31	6161.38	3005.15	3146.19	3101.71	3028.04	3142.28	3204.81	3925.71	4061.56	3517.88
ECE1	2789.25	2814.97	3250.82	4911.88	3781.19	3970.34	5137.48	4426.34	3655.35	3786.96	3650.22	3469.04
RBFOX2	2734.12	2998.73	3423.85	3538.86	2980.5	3212.21	4158.62	3708.64	4281.11	5029.7	5078.66	4486.87
RIC8A	3152.89	2939.08	3568.85	4251.94	3448.81	3456.27	5203.98	4561.09	3784.21	3728.21	3625.8	3858.75
GOT2	4962.42	5009.42	5439.3	4058.17	3224.57	3335.2	4162.77	3777.97	3204.81	2761.98	2697.61	2825.6
SEPT11	5095.89	5718.46	6651.47	2681.82	2659.03	2739.46	3472.79	3269.22	3661.84	3245.1	3355.16	2906.99
USP1	8455.75	7791.69	9306.84	842.637	1131.08	1084.83	3377.19	4292.57	4408.12	1528.35	1656.08	1489.88
KIFC3	3836.66	3287.34	3647.14	3845.57	3274.18	3234.31	5567.68	5119.64	3744.35	3369.67	3073.77	3256.48
USP22	3756.39	4239.78	5064.24	4160.04	3096.58	3219.9	5490.79	4309.17	4155.96	2713.36	2697.61	2326.74
EFTUD2	4107.46	3999.26	4526.79	4047.1	3080.71	3270.82	4747.8	4211.52	3665.55	3256.24	3058.14	3132.96
DSP	2234.11	2820.75	3422.88	4497.76	3974.66	4313.37	4200.18	3455.73	3682.24	4469.6	4428.92	3600.22
CTSB	3409.19	3106.48	2812.93	6532.93	5707.99	5700.88	2994.78	2813.21	2499.32	3187.36	3150.96	3136.79
OSBPL8	4332.81	4623.64	5777.62	1347.56	2046.86	2100.48	3258.73	3752.58	4568.5	4484.79	4772.84	3905.67
XPOT	5718.73	5866.61	6396.28	1542.44	1687.69	1722.85	4586.74	4847.2	5118.24	2677.91	2543.24	2260.67
G3BP2	5527.23	5958.97	6585.74	2744.94	2617.36	2641.45	3287.82	3493.81	3421.74	2986.82	3153.89	2546.01
PDS5A	5800.94	6104.24	7482.78	1624.37	2009.16	1921.75	3963.26	4450.75	4715.9	2404.45	2319.49	2151.52
UGCG	2245.71	2186.75	2239.71	4002.8	4317.95	4276.86	1777.96	1948.06	2219.35	6653.26	6889.11	6179.74
THRAP3	4213.85	4677.51	5233.4	3713.81	3464.68	3251.6	3818.82	3594.39	3641.45	3103.3	3188.08	2996.99
SUPT6H	2914.01	3438.39	4112.1	5870.78	4555.08	4678.51	3894.68	2897.19	2936.89	3286.62	3097.22	3160.73
MET	4070.71	4556.3	5190.87	2476.98	2373.29	2434.86	3834.41	3662.74	4192.11	4333.88	4403.52	3259.35
PPP1R14B	3875.35	2878.47	2676.63	3769.17	2807.86	2711.59	7392.4	7554.95	4764.1	2137.06	1765.51	2170.67
POFUT1	3354.06	3289.27	3787.31	3438.09	2876.32	2822.09	5511.57	4530.82	4525.85	3619.84	3580.85	3153.07
AP1M1	3695.46	3292.15	3732.21	4876.45	3768.29	3899.24	4647.01	4013.29	3511.66	3186.35	2688.81	3166.47
LPCAT1	2264.09	2224.27	2513.27	4837.69	3949.86	4021.27	4479.71	3815.07	3296.59	4570.88	4239.38	4238.88
YY1	5416.98	4969.98	5408.37	3743.7	3346.61	3273.7	3681.65	3478.19	3336.45	2617.14	2686.86	2449.3
MTPN	4863.77	5135.45	5759.26	2419.4	2135.16	2196.56	3468.63	3587.55	3475.51	3977.37	3919.89	3445.11
CCDC88A	3186.74	3462.44	4636.02	1326.52	2713.6	2947.01	2182.18	2612.06	3513.51	6001	5952.13	5847.49
SYNGR2	2121.92	1832.72	1814.39	5764.48	4611.64	4689.08	4206.42	3895.14	3106.54	4193.1	3898.39	4240.79
PPP6R1	2259.25	2187.71	2787.8	4744.68	3432.93	3565.81	5632.11	4437.08	3212.22	4394.65	3750.86	3949.71
INF2	2425.6	2329.14	2948.26	7507.34	5774.47	5628.81	3765.82	3346.37	2393.64	2800.46	2506.11	2908.9
NUDC	4596.84	4142.61	4157.53	2599.89	2130.2	2054.35	6380.28	6559.93	4378.45	2284.94	2266.73	2777.72
GAS6	2318.25	2095.36	2248.41	3410.41	3046.98	2855.72	5722.51	5513.15	4286.67	4551.64	3776.26	4493.57
UNC13D	3057.15	2733.2	3466.38	2280.99	1779.97	1730.54	8924.09	7594.99	5933.11	2340.64	2096.73	2375.57
CNOT1	4133.58	5408.68	6725.9	3163.49	2648.12	2913.38	4050.55	2922.58	3975.18	2994.93	3015.15	2360.25
TMEM33	4552.35	5114.29	5638.43	2481.41	2289.94	2367.6	3742.96	3939.08	3635.88	3513.49	3692.24	3209.56
FGFR1	1992.32	1959.71	2201.05	6321.44	5036.29	5139.73	3431.22	2940.15	2607.79	4389.59	4085.98	3943.01
DDOST	4220.62	3955.01	3857.87	3699.41	3417.06	3499.51	4652.2	4062.12	3954.79	2948.34	2739.62	2995.08
RPL23A	6034.99	5555.87	5390	3663.98	3379.35	3282.35	2955.3	3244.81	2850.67	2327.47	2368.35	2856.24
PPT1	5967.28	5799.27	5389.03	2628.67	2372.29	2391.62	3490.45	3683.25	3503.32	2798.44	2898.88	2947.2
UHMK1	4834.76	5441.39	5957.42	1819.26	1887.12	1992.86	3525.78	3725.24	4421.1	3599.58	3814.37	2846.66
SAR1A	4297.99	3833.79	4625.39	3480.17	3270.21	3075.76	3199.49	3635.4	2763.53	3969.27	3827.07	3844.39
AL161431.1	3295.06	3816.47	3359.08	4319.49	4525.32	4887.02	1901.62	1423.69	1734.51	4440.23	4675.14	5434.8
ELL2	2495.23	2415.72	2577.07	2380.64	2598.51	2626.07	3110.13	3629.54	3688.73	6179.25	6199.32	5858.98
AP3D1	2474.92	2779.38	3148.36	4220.94	3316.85	3288.12	5289.19	4446.85	3397.63	3927.74	3659.02	3732.36
ZFAND5	2231.2	2130.95	2496.84	5041.43	4874.56	4971.57	2225.83	2439.22	2504.89	5014.5	5073.77	4654.44
SPAG9	2714.78	3073.77	3168.66	2778.16	2842.59	2768.28	3527.86	3382.49	4153.18	5248.47	5465.56	4515.6
PNPLA6	2168.34	1995.3	2372.14	6324.76	4971.8	4822.64	4305.13	3569.98	2510.45	3788.98	3210.55	3586.82
SRP72	5540.77	5671.32	6277.38	1520.29	1694.64	1604.66	3993.39	4242.77	4302.43	3054.68	2997.56	2714.53
PLXNA1	1964.27	2004.92	2646.67	6624.84	5321.04	5517.35	4125.36	3101.27	2911.86	3349.42	3007.33	3034.34
AC008038.1	3988.51	3758.75	3897.5	4601.84	3816.9	3682.08	4080.68	3938.11	3015.69	2838.95	2827.55	3160.73
PSMC3	4482.72	3951.16	4071.5	2464.8	2026.03	2008.23	6562.13	6435.92	4608.36	2275.82	2067.42	2647.5
ARPC3	6277.74	6113.86	5139.64	1838.08	2244.3	2254.22	3532.02	3914.67	4315.41	2506.75	2741.58	2693.46
PSME3	5576.56	5943.58	5863.66	2265.49	1914.9	2013.04	4480.75	4090.44	4084.58	2460.16	2533.47	2284.61
SUN1	3380.17	3460.51	3531.15	5239.63	5129.55	4976.38	2551.07	2489.02	2832.13	3371.7	3403.03	3115.72
POLR2A	3257.34	4141.65	4784.88	5010.43	4045.11	4310.49	4521.27	2893.28	3452.33	2403.44	2275.53	2303.76
SH2B3	3241.87	3769.33	4379.86	3267.57	2650.1	2834.58	5162.42	3795.54	4174.5	3757.59	3359.06	2996.99
H2AFV	4650.03	4586.12	4551.92	3000.72	2814.81	2801.91	3411.48	3561.19	3301.22	3556.03	3653.15	3438.4
NACC1	2545.53	2379.16	3040.09	5392.44	4048.08	4158.67	5397.26	4455.64	3405.05	2944.29	2665.37	2854.32
LRRFIP1	2822.13	3250.79	3099.06	1956.56	2406.03	2438.7	4150.3	4547.42	4556.44	4624.56	4816.81	4563.47
SMC3	6218.74	6112.9	7466.35	1212.47	2222.48	2073.57	2411.83	3457.68	3738.79	2790.34	2732.78	2790.17
CTSC	6396.7	6131.18	5653.89	3273.11	3517.27	3471.65	2783.84	2929.41	3022.18	1943.61	2158.28	1925.54
LAMP1	3532.01	3654.85	3263.39	3554.36	3151.15	3268.9	4950.44	4300.38	3977.97	3132.67	3061.07	3271.8
FAM120A	5835.75	6098.47	6283.18	2030.75	1793.86	1880.43	4571.15	4334.55	3956.64	2257.59	2169.03	1874.8
NUDT21	6718.76	6855.61	6898.93	1808.18	1703.57	1719.97	3412.52	3952.75	4124.44	2081.36	2069.37	1739.79
DCAF7	2859.85	3314.28	3604.61	3497.89	2732.46	2867.25	4771.7	3790.66	4085.5	4059.41	3965.81	3472.87
VAPA	4620.05	4210.92	4260.96	2708.4	2852.51	2892.24	3215.08	3872.68	3505.17	3648.2	3534.93	3697.89
GHITM	5764.18	5273.03	5203.44	2579.95	2645.14	2613.58	3657.75	4333.58	3939.03	2346.72	2284.32	2333.44
H2AFY	3969.16	3872.27	3608.48	2039.6	1972.45	2029.37	5320.37	5388.17	4837.34	3194.45	3345.39	3371.38
TXNIP	2120.95	2115.56	1833.72	5076.86	5053.16	5187.77	2819.17	2769.27	3014.76	4305.52	4340.01	4305.9
MCM3	6164.58	6196.6	5729.29	1255.65	1015.99	1095.4	5934.5	5443.82	5662.41	1399.73	1523.21	1456.37
CDH11	4159.69	4373.5	4826.45	3449.17	3002.33	3311.18	3527.86	3154.98	2923.91	3563.12	3590.62	2974.97
ARHGEF28	2834.7	3220.96	3565.95	3070.48	2937.84	2951.81	3359.52	3151.07	3670.19	4844.35	4599.91	4594.11
KRT80	569.648	492.572	547.12	3092.62	2420.91	2563.62	3273.27	2675.53	2338.02	8336.57	8075.24	8373.39
CTNND1	3803.78	4346.57	4634.09	2547.84	2204.62	2297.45	4063.02	3662.74	3835.2	3810.25	4009.77	3540.86
CHCHD2	5721.63	4959.4	3932.3	3732.63	3363.48	3357.3	3558	3938.11	3224.28	2312.28	2178.8	2443.55
SMC4	7335.8	8132.26	10003.8	327.754	745.125	800.41	2676.81	3439.13	4625.05	1576.97	1609.19	1447.75
CYC1	4296.06	3664.47	4070.53	4421.36	3554.97	3537.95	4974.34	4692.92	3309.56	2057.05	1848.56	2271.2
NCAPD2	3850.2	4374.47	4690.15	2156.97	1843.46	1937.13	5969.83	4498.6	4618.56	3049.62	2830.49	2854.32
TNFRSF21	1329.82	1341.11	1481.86	5447.8	4515.4	4481.53	2489.77	2265.41	2064.54	6023.28	5980.46	5167.66
PABPC4	4786.4	4778.53	5329.1	2919.89	2627.28	2743.3	4907.83	4511.29	3886.19	2034.77	1914.02	2128.54
RUVBL2	3310.54	2634.11	2990.79	4741.36	3773.25	3919.41	4766.51	4395.09	3165.87	3002.02	2573.52	3278.5
ARFGAP1	1368.51	1177.56	1157.07	6876.19	5599.85	5369.38	3172.48	2932.34	2144.26	4188.04	3788.96	4768.38
TRAM1	4426.62	4315.78	4610.89	1625.48	1802.79	1841.04	3473.83	4025.01	4222.71	4129.29	4319.5	3744.81
AARS	4327.01	4483.18	4889.28	4633.95	3736.54	3798.34	4315.52	3823.86	3076.87	1803.84	1725.45	1868.09
PRPF6	2326.95	2256.02	2321.88	5559.64	4317.95	4201.91	4598.17	4077.74	2904.44	3324.1	3021.99	3544.69
CEBPB	1440.08	1166.01	1258.57	8127.41	6609.88	6768.41	2741.24	2627.68	2139.63	3615.79	2787.5	3130.09
TFDP1	5450.83	5007.5	4661.15	1761.68	1603.36	1581.6	4962.91	5311.02	5090.42	2335.58	2305.82	2339.19
MOB1A	4990.47	5406.75	5572.7	1224.65	1201.53	1349.07	4255.25	4472.24	5395.42	2838.95	3042.5	2657.08
CCDC47	4327.01	4192.64	4641.82	2421.61	2767.18	2725.04	2760.98	3438.15	3453.26	3847.73	3949.2	3866.41
XRN2	3892.76	3734.7	4131.43	2411.65	2397.1	2406.03	4008.98	4161.72	4151.32	3818.36	3807.53	3427.87
ZFR	5221.62	5150.85	6477.47	1927.77	2061.74	2091.83	3824.01	4151.95	4287.6	2484.46	2383	2117.05
PSMD1	3881.15	3842.45	4714.32	2320.85	2103.41	2164.85	3726.34	4109.97	3542.25	3948	3844.65	3915.24
SRSF2	5608.47	5041.17	4478.46	2663	2451.67	2698.14	3107.01	3532.87	3921.42	2781.22	2969.23	2830.39
PRELID3B	4957.59	4404.29	4362.46	1969.85	2483.42	2373.36	2900.22	3765.27	3847.25	3435.51	3828.04	3743.85
CD46	5273.84	5343.26	4948.24	2391.72	3175.96	3159.36	2239.33	2595.46	3163.09	3398.03	3376.65	2990.29
EWSR1	4214.82	4136.84	3470.25	2013.03	1946.65	1935.2	5719.4	5727.98	5070.96	2448	2505.13	2851.45
TMEM245	3285.39	3723.15	4208.76	2671.86	2414.96	2479.06	3720.1	3428.39	4052.13	4325.78	4391.8	3312.97
EFR3A	3996.24	4307.12	4843.85	3667.3	3746.46	3816.6	1973.32	2042.78	2480.78	3957.11	3914.02	3236.37
ANP32B	8998.32	8198.64	7099.03	945.614	1045.75	971.446	3882.21	4593.32	3826.86	713.03	819.737	823.455
ARL6IP1	6170.39	5796.38	6159.45	1337.59	1472.39	1412.49	3696.2	4107.04	4066.04	2461.17	2650.71	2581.44
C11orf58	5825.11	5437.54	5511.8	1442.78	1504.14	1474.94	3819.86	4800.33	4218.07	2564.48	2670.25	2615.91
SACS	4201.28	4584.19	6157.52	1521.4	2289.94	2529.03	2399.36	2817.12	3635.88	4093.84	4234.49	3390.53
TRIM44	3218.66	3869.39	4237.76	2784.8	2621.33	2591.48	3454.08	3141.31	3444.91	4193.1	4539.33	3736.19
ATAD2	8460.58	8638.3	9607.46	427.409	625.071	684.144	2763.06	3546.54	4052.13	1027.01	1023.94	893.353
STAU1	3350.19	3387.4	3503.11	3071.59	2686.81	2802.88	3887.4	3879.52	3725.81	3741.38	3811.43	3805.13
ZNFX1	1911.08	2267.56	2343.14	3327.37	2827.7	2920.1	4822.62	3589.51	3976.11	4702.55	4646.8	4287.71
CTTN	2969.14	3129.57	3001.43	3357.26	3382.33	3437.05	4561.8	4275.97	3679.46	3177.24	2964.34	3623.2
PRDX3	5643.29	5197.02	4112.1	2058.43	2305.82	2293.61	3098.7	3593.41	3977.97	3007.08	3160.73	3069.76
CPNE1	2515.54	2001.08	2053.15	3962.94	3618.47	3598.48	4308.25	3799.45	3351.28	4125.24	3862.24	4299.2
KDELR2	5101.69	4877.62	4514.22	3303.01	2954.7	3096.9	3097.66	3176.46	2815.45	2815.66	2892.04	2813.15
PRPF19	2975.91	3267.14	3109.69	4194.36	3534.13	3549.48	4474.51	3865.85	3490.34	2930.11	2705.42	3357.02
C6orf89	2010.69	2243.51	2351.84	5708.01	4774.35	4998.48	2395.2	1906.07	2249.95	4347.05	4408.41	4056.95
ST3GAL1	2198.32	2595.63	2657.3	5601.71	4439.99	4661.21	3182.87	2612.06	2705.13	3739.35	3696.14	3337.87
NRP1	6122.03	6482.33	7115.46	1054.13	1051.71	1078.1	5064.74	5062.02	4810.46	1234.64	1216.42	1132.73
PCNP	6280.64	6186.98	5739.93	1530.26	1789.89	1800.68	3021.8	3866.82	3756.4	2307.22	2649.73	2461.75
SDHA	2748.63	2429.19	2604.14	4436.86	3664.11	3761.83	4101.46	4150.98	3239.11	3356.51	3335.62	3550.43
ADD1	2805.69	2928.5	3156.09	3420.38	2942.8	2753.87	4444.38	3832.65	3656.28	3986.48	3710.8	3718.95
CBX6	1818.23	2095.36	2437.87	5427.87	4128.45	4054.9	4177.32	3740.86	2473.37	3772.78	3570.11	3643.31
AOX1	4293.16	4598.63	4573.19	1189.22	1218.39	1234.73	5197.75	5327.62	5449.19	2879.47	2773.82	2586.22
GNAI3	4081.35	3772.22	4261.93	2345.21	2361.38	2333.97	3196.38	3772.11	3466.24	3751.51	3935.52	4022.48
IMPAD1	3104.54	3365.27	3633.61	3208.89	3084.68	3067.12	3083.11	3112.99	3088.93	4447.32	4548.12	3534.15
PJA2	3170.3	3356.61	3745.74	2307.56	2557.83	2668.35	2594.72	2983.12	3178.85	5226.18	5043.48	4245.58
VPS35	5599.77	5852.18	6582.84	1987.56	2182.79	2226.35	3045.7	3330.74	3193.68	2319.37	2423.06	2176.41
TIMP3	3997.21	3918.45	3692.58	3071.59	2496.32	2576.11	5241.39	4764.2	4216.22	2372.04	2367.37	2185.03
YME1L1	5401.51	5103.7	6036.68	2029.64	2194.7	2194.64	3057.13	3400.07	3582.12	2697.16	2616.51	2434.94
COPB2	3298.93	3548.06	4034.77	3725.99	3614.5	3612.89	2600.95	2786.85	2681.02	3656.3	3721.55	3460.43
DVL1	2141.26	1669.17	2127.58	4798.94	4159.21	3818.52	5009.67	4653.86	3236.33	3275.48	2742.55	3105.19
NR3C1	2750.56	2985.26	3079.72	2036.28	2140.13	2284	3038.43	3308.28	3532.98	5500.66	5439.18	4405.48
CDC27	5018.52	5250.9	5628.76	1484.86	1620.22	1556.62	3327.31	3713.52	4056.77	2984.8	3129.46	2590.05
CD151	2262.15	1759.6	1929.42	4195.47	3608.55	3561.97	4892.24	4830.6	3500.54	3203.57	3144.12	3464.26
TBL1XR1	4472.08	4534.17	5004.31	2635.32	2828.7	2968.15	2375.46	2775.13	3105.61	3103.3	3287.74	3248.82
C1QBP	5675.21	5194.14	4762.65	2567.77	2232.4	2079.34	4361.25	4439.04	3354.06	1878.79	1736.2	2050.02
EIF3M	5201.31	4796.81	4524.86	1728.46	2174.85	2210.98	3240.02	4035.75	3768.45	2770.08	2789.45	3055.4
CPD	3464.31	3816.47	4633.12	2783.69	2669.95	2692.37	2996.86	3026.08	3146.4	4000.66	3935.52	3043.91
TUFM	3159.66	2751.48	2806.16	3991.73	3468.65	3439.94	4676.1	4467.35	3545.96	2768.05	2461.16	2653.25
FSTL1	6593.99	6918.14	7061.33	1538.01	1373.17	1389.43	2922.05	3060.26	3149.18	2076.29	2156.33	1947.57
AP2A1	2133.52	1934.69	2326.71	5176.52	4108.6	4155.79	3659.83	2922.58	2403.84	4039.15	3476.31	3707.46
SETD5	2548.43	3571.15	3802.77	3493.46	3400.19	3520.65	3246.26	2457.78	3004.56	3677.57	3759.65	3552.35
RPA1	5137.47	5227.81	5564	2448.19	1988.32	2192.72	3649.44	3654.93	3417.1	2324.44	2229.61	2194.6
MGAT4B	2949.79	2268.53	2476.54	2948.68	2715.59	2740.42	5474.16	5261.22	4252.37	3123.56	2868.59	2948.16
HDAC2	5286.41	4753.52	4926.98	1877.94	2238.35	2268.63	2778.65	3267.27	3045.35	3064.81	3177.34	3314.89
E2F7	4297.99	4679.44	4940.51	1770.54	1621.22	1772.82	3827.13	3874.64	4549.03	3021.26	3080.61	2562.29
RNH1	2725.41	2377.24	2633.14	4176.65	3164.05	3199.72	5994.77	5417.46	3847.25	2265.69	1891.55	2231.95
FAM168B	3229.3	3654.85	3715.78	2971.93	2620.34	2601.09	4212.65	4001.58	3738.79	2971.63	3381.54	2817.94
YBX3	3412.09	2988.14	3504.08	2459.26	2274.07	2299.38	4473.47	4273.04	3362.41	3886.21	3279.92	3639.48
ANP32E	7995.39	7913.87	8292.83	807.205	914.787	870.554	2633.17	3360.04	3252.09	1171.84	1297.51	1340.51
IARS2	4598.77	4642.88	5392.9	3297.47	2958.67	3077.69	2756.82	3081.74	2588.32	2628.28	2546.17	2215.67
NOC2L	2557.13	2357.04	2835.16	4810.01	3898.26	3733.96	4322.8	3735.98	2665.27	2989.86	2787.5	3089.87
PPP1R15A	3814.42	3647.15	2923.13	3306.33	2927.91	2881.67	4803.92	4847.2	4181.92	2124.91	2100.64	2206.09
BASP1	2589.05	2415.72	2415.64	2310.89	2381.22	2280.16	4209.53	4360.92	3280.83	4644.82	3984.37	4836.36
STAT3	2254.42	2511.93	2865.13	4585.23	3722.65	3829.09	3235.86	2898.17	2514.16	3820.38	3907.18	3474.79
STARD7	4358.92	4369.66	3925.54	3225.5	2823.74	2874.94	3248.33	3281.92	3090.78	2860.22	2886.18	2668.57
FGD5-AS1	4836.69	4908.41	5046.84	2364.04	2356.42	2412.76	3248.33	3326.84	3737.86	2593.85	2533.47	2145.77
MORF4L1	4402.44	3908.83	3458.65	1907.84	1920.85	1990.94	3716.98	4202.73	4286.67	3075.95	3274.06	3360.85
ERO1A	5488.55	5541.44	5871.39	2253.31	2280.02	2448.31	2620.7	2798.57	3100.05	2281.9	2504.15	2275.03
IRAK1	2757.33	2704.34	3253.72	1519.18	1213.43	1161.7	8232.02	7128.24	4905.01	2273.79	2039.08	2264.5
CST3	1523.25	1214.11	982.109	3845.57	3629.38	3579.26	4085.88	3761.37	3528.35	4802.82	3752.81	4699.44
OPA1	5672.31	5878.16	7032.33	1572.33	2227.44	2047.63	2194.65	2586.67	2983.24	2536.12	2530.53	2127.58
TOR1AIP2	3352.12	3673.13	4268.69	4515.47	4137.38	4147.14	1669.89	1859.2	1512.02	3147.86	3450.91	3619.37
SLC7A11	3063.92	3275.8	3713.84	1420.64	1741.27	1802.6	3866.62	4605.04	5501.11	3567.17	3768.44	3023.8
UBQLN1	4774.8	4433.15	4890.25	2434.9	2249.26	2279.2	3114.29	3362.97	3494.97	2923.02	2881.29	2506.75
RUNX1	1913.98	2080.93	2114.05	5001.57	4094.71	4306.65	2854.5	2322.05	2640.23	4163.73	4066.44	3784.06
ADAMTS1	2317.28	2373.39	2443.67	6160.89	5829.04	5792.16	2210.24	2086.72	2122.01	2729.57	2693.7	2560.37
GNL3	5833.82	5638.61	5043.94	2625.35	3691.89	3455.31	1962.92	2320.09	2727.38	1913.23	1963.85	2137.15
SPCS3	4759.32	4587.08	4971.44	2247.77	2372.29	2682.77	2542.76	2881.57	2982.32	3051.65	3157.79	3011.36
GRB2	2698.33	2718.77	2818.73	3719.34	3119.4	3188.19	3498.77	3479.17	2714.4	3737.33	3685.4	3809.92
RPL36	3768	2629.3	1937.15	4098.03	3492.46	3101.71	4213.69	4600.15	3845.4	2268.73	2256.96	2967.31
PSME4	3283.46	3618.29	4495.86	2441.54	2458.61	2421.41	2916.85	2845.44	3107.47	4095.87	3952.13	3527.45
SOD2	2720.58	2586.01	2917.33	2572.2	2549.89	2634.72	3376.15	3853.15	3718.39	4064.47	4350.76	3793.64
TMOD3	3355.03	3445.12	3922.64	1896.76	2052.81	2118.73	3211.96	3368.82	3489.41	4136.38	4387.89	3749.59
MDH2	2912.07	2370.5	2505.54	5376.93	4345.73	4344.12	3062.33	2997.77	2503.96	2928.08	2671.23	3065.93
USB1	2349.2	2376.28	2390.51	4561.98	3700.82	3875.21	2434.69	2262.48	1895.81	4251.84	4210.07	4737.74
TOP1	4023.32	4181.09	4899.91	2268.81	2462.58	2504.04	3019.72	3046.59	3138.99	3107.35	3258.43	3121.47
RBMX	6672.33	6226.42	6588.64	755.163	810.608	712.97	4385.15	5031.75	4361.76	1136.39	1147.05	1164.33
ACSL3	1743.76	1744.21	2001.92	3032.83	3508.34	3566.77	2106.33	2655.02	2571.63	5502.69	5375.68	5177.23
OGDH	2532.95	2835.18	3315.59	6346.91	4662.24	4898.55	2742.28	2182.41	1806.82	2613.09	2555.94	2476.11
ADAM15	2286.33	2060.72	2470.74	4770.15	3704.79	3507.2	4612.72	4186.13	2840.48	2956.44	2543.24	2967.31
HNRNPAB	4576.53	4031.01	3618.14	2224.52	1927.8	1733.42	5846.17	6220.12	4644.51	1273.12	1341.48	1461.15
VMP1	2492.33	2629.3	2289.98	3105.91	3805.99	3723.39	1947.34	2280.06	2707.91	4361.23	4458.23	5065.21
NCAPG	6828.04	6916.22	8191.33	398.62	561.572	505.421	3482.14	4129.49	4145.76	1256.92	1212.51	1210.29
SEC22B	3032	3144	3452.85	2485.84	2605.46	2566.5	2784.88	2944.06	2748.7	4411.87	4462.14	4171.85
ZNF664	3714.8	4131.07	4359.56	2507.98	2602.48	2609.74	2714.22	2588.62	2871.07	3641.11	3751.83	3293.82
WDR26	3366.63	3453.78	3721.58	3336.22	3312.88	3421.68	2262.2	2274.2	2322.26	3882.16	3950.17	3474.79
PLXNB2	2255.38	2535.98	2741.4	4484.47	3302.96	3696.49	4662.6	3395.19	2985.1	3111.4	2745.48	2800.7
SHMT2	4339.58	3841.49	3163.82	1848.04	1404.92	1373.09	6814.64	6188.87	5138.63	1442.26	1496.83	1573.18
DDX39A	4206.11	3578.85	3683.88	2113.79	1976.42	1773.78	5680.95	5777.78	4325.61	1709.65	1679.53	2048.1
FUS	5229.35	4516.85	4183.63	1932.2	1977.41	1901.57	4586.74	4828.65	4425.73	1400.74	1596.48	1965.76
MYO9B	2417.86	2774.57	3426.75	5246.28	4081.82	4022.23	3707.63	2924.53	2580.9	2714.37	2399.61	2243.44
WASF2	2801.82	3237.32	3110.66	2579.95	2043.88	2135.07	5140.6	3983.02	4031.73	3365.62	3139.23	2954.86
CNIH1	5135.54	4637.11	4745.25	2395.04	2369.32	2485.79	2422.22	2776.11	2712.54	2901.75	3129.46	2806.45
TFPI2	1957.5	1669.17	1437.4	5752.3	6290.4	6155.37	1214.75	1320.19	1458.25	3785.94	3832.93	3583.94
LTA4H	2554.23	2379.16	2287.08	3735.95	3701.81	3723.39	1782.12	1924.62	1969.98	4536.45	4918.42	4876.58
LIMCH1	3038.77	3273.88	3708.04	2066.18	2340.55	2406.03	2311.03	2468.52	2624.47	4784.59	4967.27	4390.16
CTSD	1696.37	1310.32	1130.97	5238.53	4367.56	4287.43	4536.86	4094.34	2732.01	3055.7	2770.89	3118.6
AK2	4209.98	4145.5	3699.34	2352.96	2069.68	2072.61	3935.2	3851.2	3595.09	2658.67	2824.62	2881.14
CD47	3917.9	3911.72	4084.07	3214.42	3357.53	3270.82	1843.42	2097.46	2171.15	3596.55	3567.17	3256.48
BNIP3	2987.51	2782.26	2539.37	1431.71	1572.6	1470.14	4548.29	5477.02	5074.66	3355.49	3431.37	3586.82
RAC2	1688.64	1537.36	1375.53	3304.11	2930.89	2811.52	3994.43	3690.08	3415.25	4581.01	4114.32	4809.55
CYCS	5560.12	4764.1	4158.5	1874.62	2487.39	2355.11	2315.19	2994.84	2750.55	2741.72	3082.56	3151.15
CSNK1A1	3025.23	3109.36	3803.74	2204.59	2092.5	2071.65	4123.28	4394.12	3786.99	3476.02	3318.03	2815.07
GNS	2529.08	2821.71	3080.69	3198.92	2641.17	2773.09	3367.83	3043.66	3113.03	4052.32	4129.95	3460.43
PSMB7	4674.21	4011.77	3894.6	2729.44	2332.61	2417.56	3961.18	4067.98	3354.06	2201.88	2054.72	2410.04
AFDN	1589.99	2043.41	2134.35	3061.62	2738.41	2974.87	3004.14	2815.17	3215	4937.53	5097.22	4469.64
EIF3F	3466.25	3062.22	2668.9	3002.93	2642.17	2656.82	4277.08	4243.74	3556.16	2813.63	2764.05	2926.14
MGAT1	2079.36	1917.38	2100.51	5436.73	4019.31	3911.73	3995.47	3790.66	2594.81	2815.66	2651.69	2729.85
EPAS1	559.01	676.325	691.15	5948.29	4763.44	4991.75	1214.75	1127.82	1028.1	6232.93	5824.14	4971.37
NDC1	5049.46	5451.97	5832.72	1007.62	951.498	972.407	4218.89	4523.99	4555.52	1878.79	1857.35	1724.47
MRPS10	4201.28	3980.99	4524.86	2258.84	2093.49	2250.37	3274.31	3342.46	3084.29	2975.68	2924.28	3091.79
PUF60	3813.45	3209.42	3606.54	4614.02	3636.33	3724.36	3663.99	3388.35	2643.02	1801.82	1782.12	2083.53
IDS	2039.71	2217.54	2533.57	2841.27	2542.95	2671.24	3116.36	2919.65	3240.96	4815.99	4848.07	4171.85
SOX9	1767.94	1801.93	1718.69	7054.46	5623.66	5819.07	2526.14	2259.55	2149.83	2533.08	2366.39	2311.42
RBM25	6406.37	6318.78	7221.79	1535.79	2019.08	2116.81	2161.4	2691.15	2655.99	1535.44	1685.39	1565.52
TMEM109	2735.09	2641.8	2526.8	3031.72	2552.87	2589.56	4541.02	4547.42	3512.59	3047.59	3000.49	3146.36
YAP1	4864.74	5332.67	5274	1365.27	1277.92	1293.34	3940.4	3890.26	4227.34	2186.69	2335.13	1872.88
CMIP	2935.29	3091.08	3468.31	4142.32	3340.66	3409.19	3253.53	2657.95	2335.24	3095.2	3122.62	3002.74
ELOVL5	3270.88	3342.18	3522.45	2344.1	2165.92	2242.68	3248.33	3510.41	3278.04	3579.33	3952.13	3373.29
ATP1B3	4765.12	4243.63	3966.14	3069.37	2870.37	2923.95	2569.78	2782.94	2533.62	2513.83	2759.16	2779.64
TALDO1	2556.16	2311.82	2184.61	3260.93	2902.12	2678.92	4710.4	4796.42	3285.46	3044.56	2725.94	3295.74
DUSP5	1580.31	1475.79	1388.1	4088.07	3576.8	3736.85	2556.27	2427.51	2178.56	5115.79	4676.11	4940.73
UBE2K	4095.86	4181.09	4574.15	1836.97	1855.37	1934.24	3050.9	3584.62	3646.08	3030.38	3176.36	2728.89
CHST11	1700.24	1863.5	1964.22	4570.84	3731.58	3841.58	2767.21	2405.05	2240.68	4451.37	4237.42	3903.75
ARHGAP21	3534.92	4307.12	5152.21	1858.01	2056.78	2246.53	3234.82	2617.92	3642.37	3069.88	3064	2872.52
VASP	2490.4	2117.48	2049.28	4651.67	3696.85	3745.5	3931.04	3908.81	2772.8	2654.62	2715.2	2868.69
PIEZO1	2738.95	3245.98	3486.68	3349.51	2430.83	2580.91	5972.94	4294.52	4455.4	1830.18	1588.67	1621.06
NAA15	5604.61	5901.25	7208.26	1643.2	2203.62	2093.75	2077.23	2534.92	2306.5	2023.63	2003.91	1993.53
PLCD3	1401.39	1300.7	1539.86	5589.53	4372.52	4460.39	2815.01	2251.74	1790.13	4239.69	3662.92	4168.98
C12orf75	2939.15	2603.32	2444.64	1707.42	1840.49	1773.78	3598.52	4026.97	4157.81	4157.65	4105.52	4236.01
IMMT	4426.62	3990.61	4662.12	2864.52	2613.39	2803.84	3151.69	3341.48	2840.48	2372.04	2223.74	2298.97
AHCYL1	2538.76	2846.72	2962.76	2535.66	2333.6	2379.13	3081.03	3089.55	2777.44	4457.45	4435.76	4123.02
PRPF40A	5250.63	4895.9	5873.32	842.637	1508.11	1478.79	2503.27	3256.53	3738.79	2615.12	2779.68	2736.55
SKP1	4449.83	4116.64	3692.58	1674.2	1791.87	1772.82	3104.93	3408.86	3772.16	3031.39	3266.25	3385.74
ADAR	3494.3	4173.4	4769.42	2612.07	2385.19	2409.88	3779.33	3104.2	3334.59	2479.4	2596.97	2306.63
ATL3	4687.75	4878.58	4943.41	1747.28	1739.29	1684.42	3694.12	3867.8	3876.92	2030.72	2270.64	2019.38
JAK1	2543.59	2797.66	2850.63	3551.04	3346.61	3367.87	2218.55	1976.38	2323.18	4274.13	4300.93	3837.68
IGFBP3	1228.27	1259.33	1152.24	9070.81	7944.36	7907.05	517.489	476.518	429.224	2620.18	2387.89	2394.72
TMX1	5772.89	5412.52	5662.59	2072.82	2141.12	2136.03	2174.91	2862.04	2710.69	2108.7	2221.79	2054.81
SUMO2	4709.03	4036.79	3783.44	1521.4	1472.39	1523.95	3618.27	4240.81	3949.23	2559.41	2957.5	2929.97
PTBP3	3588.11	3804.93	4273.53	1928.88	2086.55	2234.04	2627.97	2629.64	2924.84	3794.05	3978.51	3336.91
MAPK14	3750.59	3740.47	3796.01	2761.55	2603.47	2718.32	3127.79	3117.87	3240.04	2753.87	2961.41	2623.57
NR2F2	4125.84	4192.64	4333.46	2236.7	1963.52	1942.89	4552.45	4450.75	3723.03	1971.97	1912.07	1779.05
HDAC1	2498.14	2298.35	2172.05	2517.95	2333.6	2509.81	3702.44	3841.44	3539.47	3807.21	3829.02	4015.78
PDIA6	2896.6	2617.75	2697.9	2596.56	2472.5	2523.26	4127.44	4079.69	3543.18	3175.21	3253.54	3080.3
YARS	3413.05	3385.47	3622.98	2895.53	2517.15	2434.86	4339.42	4083.6	3406.9	2302.15	2272.6	2360.25
BCLAF1	5027.22	5166.24	5964.19	1101.74	1695.63	1722.85	2526.14	3042.68	3659.06	2484.46	2408.4	2209.92
MAPK1IP1L	4691.62	4821.82	4688.22	3051.65	2642.17	2546.32	2556.27	2793.68	2701.42	1983.11	2285.3	2228.12
RPN1	4231.26	3818.4	4047.33	2295.38	2058.77	1913.1	4300.98	4252.53	3549.67	2155.29	2076.21	2260.67
CLUH	2212.83	2155	2758.8	5823.17	4633.47	4500.74	3624.5	2763.41	2214.72	2199.86	1935.52	2135.24
PRDX6	5065.91	4714.07	4227.13	2562.24	2186.76	2156.21	3117.4	3258.48	2809.88	2169.47	2271.62	2375.57
DOCK9	1547.43	1873.12	2079.25	2379.54	2175.84	2300.34	3930.01	3068.07	4282.04	4730.91	4799.22	3724.7
DDX1	4697.42	4460.09	4844.81	2116.01	2417.93	2313.79	2487.69	3086.62	2835.84	2396.35	2533.47	2697.29
IFIT1	2243.78	2005.89	1941.99	1990.88	2629.27	2373.36	3136.11	3782.85	3848.18	4134.36	4246.22	4515.6
MAPKAPK2	2316.31	2487.88	2486.21	4388.14	3603.59	3585.99	3030.12	2861.06	2297.23	3289.66	3259.41	3220.09
KIF1C	3417.89	3279.65	4082.13	3123.63	2325.66	2347.42	4651.17	4043.57	2878.49	2316.33	2187.59	2170.67
CHD3	3856.01	4602.47	4811.95	2769.3	2512.19	2485.79	4090.03	3388.35	3085.22	1704.59	1620.91	1886.29
FOXK2	2631.6	2577.35	2973.39	4922.95	3851.63	4090.45	3033.23	2419.69	2338.94	2861.23	2673.18	2429.19
DSG2	4680.01	5198.95	5620.06	1563.47	1694.64	1688.26	2413.91	2386.49	3072.24	3013.16	3079.63	2368.87
KLHL5	2178.01	2144.42	2435.94	3338.44	3349.59	3407.27	1997.22	2115.04	2242.53	4750.16	4897.9	3919.07
CAND1	3927.58	4071.42	4885.41	1877.94	1848.43	1861.22	2881.52	3230.17	3542.25	3012.15	2943.82	2624.52
SEL1L	3478.82	3840.53	4745.25	3211.1	3412.1	3531.22	1648.07	1777.18	1967.2	3173.18	3149	2756.66
TUBA1A	850.12	688.832	914.444	6350.23	5133.52	5785.43	1215.79	1329.95	1108.75	4204.24	4298	4797.1
LENG8	1491.34	1678.79	1534.06	3008.47	3820.87	3754.14	3543.45	2970.42	3584.9	3681.62	3174.4	4432.29
WDR45B	3660.64	3674.09	3536.95	2923.21	2681.85	2836.51	3213	3118.85	3252.09	2593.85	2684.91	2489.52
SERP1	3684.82	3628.87	3581.41	3002.93	2926.92	2913.38	2411.83	2718.49	2372.32	2989.86	3238.89	3181.79
ZDHHC5	2565.84	3031.44	3381.32	3418.16	2721.54	2851.88	3725.3	3076.86	2989.73	3133.68	3060.09	2695.38
ANAPC5	3469.15	3886.7	3865.6	2418.29	2448.69	2386.82	3714.91	3589.51	3566.36	2430.78	2306.79	2525.9
GLUD1	4480.78	4378.31	4384.69	2051.78	1826.6	1887.16	3508.12	3549.47	3645.16	2286.96	2400.59	2200.35
RPL39	4099.73	3425.88	2838.06	2928.75	2367.33	1888.12	3193.26	3937.13	3042.57	2827.81	2681	3351.27
STRAP	4276.72	3731.81	3620.08	2176.91	2102.42	2165.81	2924.12	3274.11	2837.7	3186.35	3153.89	3116.68
DDX46	4431.46	4560.14	5317.5	1065.2	1492.23	1417.29	3322.11	3947.87	4295.02	2124.91	2347.83	2190.77
KPNA4	4621.99	4769.87	5267.24	2362.93	2350.47	2294.57	2344.29	2505.62	2516.94	2443.95	2572.55	2438.77
C6orf106	3002.02	3128.6	3523.41	3934.15	3061.86	2969.11	3128.83	2658.93	2321.33	2884.53	2968.25	2907.95
PUM2	4295.09	4494.72	5235.34	2032.96	2156.99	2326.28	2815.01	3058.31	3285.46	2364.95	2334.15	2041.4
ELOVL1	2412.06	2334.91	2364.41	3926.4	3377.37	3480.29	3213	2869.85	2655.07	3342.33	3082.56	3369.46
DHX30	3037.8	2777.45	3313.65	3847.79	3128.33	3175.7	4476.59	3541.66	3190.9	2137.06	1836.84	1932.25
WASHC4	3147.09	3331.6	3841.44	1382.99	2350.47	2277.28	1864.21	2329.86	2992.51	4372.37	4583.3	3920.03
TFG	4229.33	4134.91	3875.27	2747.15	2774.13	2829.78	2272.59	2551.52	2659.7	2771.09	2819.74	2714.53
ANKRD28	3567.8	4036.79	4768.45	1812.61	1949.63	1968.84	3181.83	3364.92	3666.48	2730.58	2932.1	2398.55
NRAS	3958.52	3892.48	4307.36	1752.82	1810.72	1824.7	2843.07	3233.09	3259.5	3085.07	3371.77	2965.4
STK4	2340.49	2409.95	3038.16	2648.61	2566.76	2491.55	3109.09	2898.17	3113.03	3929.77	4106.5	3617.46
FERMT2	4323.14	4494.72	5025.58	2558.92	2538.98	2642.41	2009.69	2319.12	2391.79	2606	2815.83	2518.24
NUFIP2	4382.13	4921.88	5104.84	1809.29	2046.86	2139.87	2473.14	2856.18	3345.72	2317.35	2580.36	2230.99
ATP6V1C1	3889.86	3979.06	3897.5	2447.08	2831.67	2943.16	1878.75	2160.93	2526.21	3256.24	3406.94	2989.33
KDM1A	3083.26	2869.81	3520.51	4237.55	3645.26	3608.09	2851.38	2660.88	2148.9	2566.5	2465.07	2547.92
MAP1S	1196.36	1053.45	1466.4	7371.14	5454.99	5555.79	2861.78	2305.45	1552.81	2580.68	2243.28	2539.31
CD63	2640.31	2032.82	1863.69	2561.13	2225.45	2186.95	5211.26	5546.35	4105.9	2298.1	2606.74	2901.24
AJUBA	3646.14	3547.1	3530.18	1975.38	1784.93	1653.67	4499.45	4587.46	3869.5	2288.99	2500.25	2285.57
AMD1	3797.98	3708.72	4582.85	1984.24	2323.68	2206.17	2642.52	2929.41	3131.57	2969.61	2994.63	2876.35
EEF1A1P5	3893.73	3779.92	4770.38	3222.17	3275.18	2841.31	2546.92	2661.86	2747.77	2191.76	2025.4	2190.77
FAU	3780.57	2942.93	2188.48	2995.18	2427.86	2246.53	4241.75	5116.71	3615.49	2030.72	2048.85	2470.37
COL13A1	2576.47	2299.31	1955.52	5105.65	4635.45	4561.28	3075.84	3285.82	2725.52	1900.06	1874.94	2058.64
GATAD2A	2695.43	2825.56	2979.19	3172.35	2643.16	2617.43	4233.43	3515.29	2874.78	2971.63	2712.26	2774.85
INTS1	1749.57	1786.54	2384.71	6752.17	5010.49	4882.21	3012.45	2085.74	1625.12	2494.59	2016.61	2213.75
45357	3735.11	3874.2	4462.02	2245.56	2140.13	2089.91	3041.55	3065.14	3371.68	2746.78	2882.27	2311.42
UBAP2L	3701.26	4233.04	4520.99	2760.44	2361.38	2511.73	3858.31	2639.4	3194.61	2115.79	1996.09	2061.51
MDH1	3676.12	2986.22	2740.43	1845.83	2065.71	1879.47	3376.15	3670.55	3904.73	3226.86	3173.43	3405.85
CRTAP	3403.38	3807.82	3948.74	1731.78	1440.64	1516.26	4771.7	4185.15	3866.72	2593.85	2369.32	2315.25
SPANXB1	3136.45	2674.51	1764.12	3043.9	3321.81	2892.24	1989.94	2755.6	2821.01	3439.56	3533.95	4569.22
EHD2	1582.25	1466.17	1694.52	4723.64	3296.01	3409.19	3865.58	3013.39	2383.44	3659.34	3210.55	3612.67
CLPTM1L	2670.29	2449.39	2361.51	2798.09	2539.97	2544.4	4131.6	3955.68	3290.1	3219.77	2932.1	3001.78
EPB41L2	3289.26	3498.03	3304.95	2242.24	2553.86	2578.99	2311.03	2237.09	2973.97	3841.65	3565.22	3488.19
CSRP1	2476.86	2232.93	2091.82	3316.29	2630.26	2802.88	3315.88	3112.99	2578.12	3579.33	3831.95	3903.75
USP14	4562.99	4295.58	4759.75	1588.94	1535.89	1562.38	3153.77	3295.59	3204.81	2741.72	2736.69	2432.06
PDZD8	2556.16	2688.95	3228.59	2732.76	3038.05	3067.12	2343.25	2472.42	2713.47	3917.61	3951.15	3142.53
MARS	3239.94	3053.56	3048.79	2666.32	2594.54	2632.8	4312.41	3862.92	3535.76	2293.04	2323.4	2259.71
CHML	3931.44	4128.18	5239.2	1325.41	2971.57	2940.28	1312.43	1833.81	2286.1	3343.34	3576.94	2924.22
BUB1	4165.49	4470.67	4888.31	1089.56	1025.91	986.82	3834.41	3844.37	4262.57	2470.28	2491.45	2275.99
ARL4C	491.31	488.724	554.853	3578.72	3070.79	2942.2	2766.18	2739	2240.68	5958.46	5483.15	5412.78
BRD4	2988.48	3602.9	4192.33	3549.93	2715.59	2878.78	3642.17	2982.14	2672.68	2270.76	2049.83	2178.33
RBM3	3603.58	3240.2	3345.55	1515.86	1370.2	1297.18	5201.91	5380.35	4243.1	2154.28	2157.31	2204.18
PHF3	3389.84	3859.77	5258.54	1635.45	2872.35	2919.14	1866.29	2166.79	2866.43	3104.31	3092.33	2666.65
NUP153	4389.87	4932.46	5699.33	1652.06	1694.64	1755.52	3234.82	3006.55	3434.72	2123.9	1989.25	1773.3
TIMP1	1199.26	1031.32	834.213	3073.8	2614.39	2677	3458.24	3621.73	3303.07	4514.17	4210.07	5117.87
SYMPK	2425.6	2358	2540.34	3728.2	3383.32	3243.92	4117.05	3367.85	2732.01	2580.68	2363.46	2794
FUT8	4541.71	4683.29	5122.24	2379.54	2389.16	2398.35	2759.94	2782.94	2893.32	2009.45	1995.12	1650.74
CD55	2635.47	2578.31	2467.84	3658.44	4139.36	4025.11	1740.55	1868.97	2032.09	3484.12	3466.54	3388.61
SKI	2384.01	2229.08	2746.23	4206.54	3061.86	3262.17	3987.16	3112.99	2598.52	2896.68	2521.74	2420.57
WAC	4284.45	4933.42	5303.97	1769.43	1968.48	1999.58	2825.41	2879.61	3137.13	2256.58	2062.53	1982.99
PPA1	4258.34	3826.09	3730.27	2959.75	3436.9	3319.83	1857.97	2289.82	2185.05	2583.72	2429.9	2522.07
OSMR	1570.64	1984.72	2096.65	3852.22	3489.49	3644.6	2235.18	1770.34	2222.14	4465.55	4426.97	3608.84
FAR1	4154.86	4154.16	4488.12	1221.33	1738.29	1840.08	2151.01	2747.79	3291.95	3164.07	3420.62	2990.29
FNDC3B	3154.83	3194.02	3733.17	2759.33	2807.86	2954.69	2148.93	2046.68	2507.67	3589.46	3544.7	2899.33
COL5A1	256.293	355.961	328.659	7047.82	6238.81	5920.92	1015.23	753.835	790.773	4506.06	3947.24	4165.15
RPS26	3231.23	2829.41	2185.58	3062.73	2803.89	2579.95	3355.36	3827.77	3130.64	2746.78	2476.8	3087
EXOC5	5012.71	4944	5616.2	1571.23	1944.67	1990.94	1825.76	2615.97	2715.33	2417.62	2500.25	2129.49
LUC7L3	3975.93	3746.24	3568.85	1591.16	3040.03	2830.74	1528.57	2094.53	3108.39	2915.93	3224.23	3653.84
SLC39A7	2919.81	2624.49	2579.97	3856.64	3299.98	3327.51	3406.28	3180.37	2672.68	2298.1	2354.67	2741.34
GTF2A1	4807.68	5063.3	5450.9	2460.37	2755.28	2554.97	1753.02	2022.27	2165.59	1957.79	2306.79	1950.44
CYB5R3	1689.6	1399.79	1453.83	4115.75	3563.9	3711.86	3453.04	3085.65	2430.72	3516.53	3308.26	3499.68
LRRC75A-AS1	3755.42	3269.06	3347.48	2863.42	2577.68	2641.45	3521.63	3716.45	3041.65	1961.84	2101.61	2366.95
COPG1	2558.1	2554.26	2969.53	3951.87	3407.14	3359.22	3090.39	2615.97	2341.73	2739.7	2791.4	2774.85
CSGALNACT2	3510.74	3445.12	3759.27	2361.82	2767.18	2609.74	2358.83	2680.41	2964.7	2849.08	3128.48	2716.44
SMG1	2451.71	3212.3	3299.15	1898.98	2244.3	2381.05	2781.76	2127.73	3285.46	3971.29	4190.53	3287.12
WDR82	3419.82	3730.85	3946.8	2774.84	2253.23	2235.96	3846.88	3448.89	3294.73	2188.72	2133.86	1812.56
FARSA	2812.46	2342.61	2386.64	4949.53	3942.91	3989.56	3520.59	3446.94	2537.33	1873.73	1564.24	1710.11
HK2	3046.51	3113.21	3379.38	2352.96	1841.48	1897.73	3950.79	3521.15	3310.49	3010.12	2885.2	2748.04
GPX1	2521.35	1960.67	1862.72	4956.17	4122.49	3819.48	4114.97	4011.34	2912.79	1537.47	1480.22	1741.7
SIN3B	1872.39	1930.85	2004.82	5366.97	4918.22	4916.8	2272.59	2056.45	1890.25	2631.32	2472.89	2706.87
MMP3	302.716	316.516	292.893	8252.53	7943.37	8022.35	233.805	241.188	231.762	2995.94	3092.33	3090.83
HNRNPL	3991.41	3868.43	4262.9	2451.51	1989.31	1958.27	4353.97	4020.13	2908.15	1725.86	1702.98	1749.36
SPRED1	1989.42	2046.29	2181.71	2059.53	1903	1893.89	3256.65	3415.69	3409.69	4480.74	4647.78	3667.25
CCDC85B	1388.82	1015.93	1319.47	6865.11	5363.71	4948.51	2826.45	2814.19	1638.1	2370.01	1871.03	2518.24
SF3A3	4889.89	5208.57	4730.75	1371.92	1397.98	1323.13	3689.97	3679.34	3429.15	1655.97	1719.59	1837.45
PPP1R18	2255.38	2289.69	2137.25	3651.8	2885.25	3009.46	3812.58	3475.26	3055.55	2732.61	2695.65	2911.78
LBR	4852.17	4737.16	4938.58	1856.9	1906.96	2044.74	2447.16	2796.61	2757.97	2278.86	2353.69	1903.52
PLIN3	1089.01	985.145	1324.3	4699.28	3699.83	3771.44	3615.15	3321.95	2221.21	3552.99	3120.67	3370.42
DLGAP4	1850.15	1830.79	2075.38	4748	3601.6	3775.28	2806.7	2033.01	2133.14	3344.35	3052.27	3515.96
AHCTF1	5102.66	5584.73	6503.57	1518.08	2451.67	2513.65	1665.73	2006.65	2294.45	1835.24	1783.1	1477.43
TM9SF2	3245.74	3145.92	3443.18	1913.37	1735.32	1885.24	3015.57	3329.77	3080.58	3425.38	3521.25	2970.18
GBF1	1633.51	1901.98	2213.61	3972.91	3299.98	3543.71	2987.51	2104.29	2381.59	3680.61	3482.17	3495.85
LAPTM4A	3219.63	3079.54	2694.03	2390.61	2464.57	2486.75	2689.28	2902.07	2973.97	3153.94	3286.76	3351.27
SPINT2	2698.33	2154.04	1895.59	2574.42	2200.65	2216.74	4506.73	4896.02	3854.67	2539.16	2529.56	2624.52
VDAC2	3866.65	3357.57	3149.32	3265.36	2947.76	2994.09	2423.26	2638.42	2467.8	2475.35	2457.26	2645.59
MBTPS1	2609.36	2665.86	2852.56	4552.01	3731.58	3733.96	2581.21	2389.42	2199.89	2515.86	2425.99	2396.64
LINC02582	2281.5	2531.17	2305.44	2191.3	2157.98	2226.35	2968.81	2890.35	3060.19	3733.28	4211.04	4093.34
HEXB	2806.65	2829.41	2531.64	3147.99	3314.86	3293.88	2377.54	2490	2355.63	3247.12	3124.57	3081.25
BCAP31	2794.08	2655.27	2381.81	2372.89	1928.79	1758.4	4473.47	4453.68	3573.77	2722.48	2575.48	2907.95
NBR1	2693.5	2845.76	3134.82	2637.53	2457.62	2514.61	2869.05	2828.84	2857.16	3344.35	3434.3	2967.31
EHBP1L1	942.966	1013.04	1263.4	4205.44	3059.87	3143.99	4278.12	4060.17	2252.73	3605.66	3150.96	3595.43
TOMM40	3145.16	2533.09	2695	3039.47	2518.14	2439.66	4683.38	4302.33	3344.79	1984.13	1731.32	2148.64
MAVS	2085.16	2402.25	2585.77	2381.75	2049.84	1974.6	4387.22	3447.92	3508.88	3463.87	3247.68	3016.14
FBL	3244.77	2920.8	2859.33	3794.64	3386.3	3184.34	3457.2	3676.41	2493.76	1790.68	1737.18	1983.95
H1FX	878.168	692.68	680.517	7506.23	6066.17	5894.97	1615.85	1522.32	1042	2903.77	2400.59	3325.42
IGF2BP2	2897.57	3156.5	3179.29	2545.63	2800.92	2896.08	2275.7	2130.66	2148.9	3503.37	3507.57	3486.28
RSL1D1	5314.46	4803.54	5011.08	2127.08	2261.17	2201.37	2374.42	2755.6	2569.78	1688.38	1694.19	1697.66
ATP5PB	4871.51	4182.06	4193.3	1662.02	1860.33	1685.38	2928.28	3484.05	3191.83	2122.88	1987.3	2303.76
CRK	3239.94	3120.91	3445.12	2919.89	2808.85	2776.93	2404.56	2816.14	2452.97	2962.52	2857.84	2646.55
KIF3B	1462.32	1619.14	1795.06	2795.87	2364.36	2509.81	2450.28	2078.91	2046	5302.15	5413.78	4562.52
HIP1R	765.012	839.874	908.644	5657.08	4648.35	4801.5	2062.68	1978.33	1670.54	3707.96	3425.5	3911.41
HIST1H1C	1729.26	1507.54	1246	7065.53	6452.13	6317.76	1500.51	1653.16	1322.9	1852.46	1728.38	1999.27
DNMBP	2843.41	3233.47	3340.72	2364.04	1795.84	2088.94	3937.28	3028.04	3283.61	2741.72	2908.65	2753.79
CCND3	1841.44	1787.5	1615.26	3828.96	3184.89	3119.96	3268.08	2967.49	2394.57	3509.44	3341.48	3447.98
DLG1	3582.31	3841.49	3979.67	1931.09	2283	2391.62	2086.58	2208.78	2648.58	3162.04	3257.45	2924.22
AFAP1	1778.58	1851.96	2160.45	3492.35	2798.93	2920.1	3238.98	2470.47	2887.76	3759.61	3744.02	3125.3
PYGL	3695.46	3661.58	3941.97	4115.75	3768.29	3653.25	1967.08	1977.35	1601.94	1934.5	1937.47	1953.31
ATP13A2	1042.58	940.89	1338.8	4766.83	3423.01	3542.75	3682.69	3033.89	2173	3642.12	3119.69	3499.68
HLA-A	3041.67	2586.97	1868.52	3036.15	2899.14	2976.79	3073.76	2865.94	2763.53	2750.84	3012.22	3328.29
SEC14L1	2158.67	2359.92	2591.57	2980.79	2432.82	2536.71	3519.55	2924.53	2871.07	3523.62	3402.05	2822.73
LARP4	2753.46	2799.58	2962.76	1699.67	2433.81	2277.28	1886.03	2419.69	2638.38	4193.1	4383	3655.76
ACTR1A	2519.41	2630.26	2564.5	3243.21	2612.4	2683.73	3467.59	3074.91	2617.99	2702.22	2860.77	3115.72
MYL12A	3238.97	2952.55	2250.34	2401.68	2662.01	2759.64	2171.79	2600.34	2628.18	3300.8	3489.99	3623.2
SEPT7	5313.49	4924.76	5070.04	929.005	1409.88	1410.57	2084.5	2959.68	3080.58	2255.56	2333.17	2305.67
U2SURP	5918.93	6328.4	7226.62	636.684	949.513	931.089	2106.33	2737.05	3238.18	1343.01	1397.17	1250.5
S100A10	2764.1	2196.37	1454.8	2546.74	2174.85	2207.13	3117.4	3403	3795.34	3074.94	3432.34	3880.77
GRSF1	4052.34	3964.63	4128.53	2739.4	2411.98	2456.96	2377.54	2574.95	2285.18	2462.18	2258.92	2332.48
RALY	2509.74	1978.95	1986.45	2460.37	2084.56	1925.6	5085.52	4793.49	3540.4	2597.9	2384.96	2681.02
MTHFD1	5455.67	5588.58	5870.42	1923.34	1689.68	1688.26	3014.53	2696.04	2631.89	1111.07	1166.59	1190.18
SRPRA	3067.78	3056.45	3067.16	2538.99	2122.27	2304.18	3754.39	3282.89	3166.8	2503.71	2543.24	2603.46
OGT	3490.43	3958.86	3506.01	1638.77	1945.66	1891.97	2861.78	2882.54	4055.84	2593.85	2758.18	2423.45
SNHG5	3889.86	2752.44	1903.32	3462.45	3703.8	3449.55	1921.36	2491.95	2801.54	2428.76	2329.26	2839.96
ECPAS	4529.14	4825.67	5739.93	1466.03	1378.13	1400.96	3554.88	3080.77	3368.89	1583.05	1473.38	1548.29
ATP5F1C	4325.07	4087.77	3501.18	2372.89	2691.78	2617.43	2277.78	2516.37	2546.6	2298.1	2255.99	2431.11
RNF11	3012.66	2890.98	2728.83	2500.23	2251.25	2570.34	2139.58	2611.08	2219.35	3731.25	3895.46	3353.19
UPF1	2338.56	2402.25	2731.73	2598.78	2047.85	2110.08	5374.4	4223.24	3492.19	2311.27	2134.83	2096.94
TMED7	3193.51	2971.79	3419.98	1667.56	1875.21	1869.86	2439.89	2804.42	3012.91	3564.14	3790.92	3251.69
SYNJ2	2560.03	2820.75	3234.39	1660.91	1599.39	1629.65	3841.68	3484.05	3781.43	3091.15	3276.02	2881.14
CACYBP	5498.22	5316.32	4855.45	1413.99	1587.48	1474.94	2616.54	3246.77	2843.26	1591.15	1552.52	1830.75
PSMD13	3374.37	2778.42	2804.23	2586.6	2420.91	2440.63	3167.28	3131.54	2644.87	2723.49	2549.1	3203.81
MTA2	3418.86	3269.06	3770.87	2008.6	1600.38	1657.51	4819.5	4247.65	3358.7	1904.11	1712.75	2055.77
NFE2L3	2188.65	2267.56	1971.95	3351.73	3206.72	3320.79	2370.27	2593.51	2580.9	3408.16	3375.67	3169.34
SCAF1	1806.63	1873.12	2101.48	4303.98	3236.48	3043.09	4244.86	3597.32	2572.56	2669.81	1962.87	2390.89
GAS5	4566.86	4008.89	2849.66	3631.87	4131.42	4168.28	1511.94	1793.78	2231.41	1602.29	1541.77	1735.96
NCKAP1	4152.92	3980.99	4507.46	932.327	1205.49	1134.79	3121.56	3771.13	4285.75	2389.26	2304.84	1981.08
RALBP1	2740.89	2840.95	3519.55	2587.71	2383.21	2276.32	2667.46	2569.09	2541.04	3178.25	3264.29	3170.3
SZRD1	2601.62	2384.94	2532.6	3241	2717.57	2691.41	3511.23	3307.31	2698.64	2748.81	2649.73	2643.67
RAI14	2731.22	3128.6	3657.78	1137.17	1366.23	1313.52	3410.44	3587.55	3821.29	3193.44	3380.56	2996.04
PSMD12	4209.02	4423.53	4401.13	1347.56	1364.24	1407.68	2891.91	3277.04	3221.49	2341.65	2255.99	2520.16
MFN2	3190.61	3202.68	3341.68	2520.16	2063.73	2177.35	3847.91	3490.88	3276.19	2066.17	2249.15	2207.05
PAM	2884.99	3080.5	2871.9	2336.35	2343.52	2264.78	2666.42	2526.13	2726.45	3467.92	3371.77	3073.59
CTDSP2	1686.7	1929.88	1894.62	3150.2	2435.79	2536.71	3536.17	2835.67	3022.18	3738.34	3648.27	3196.15
PPP6R3	2893.7	2904.45	4018.33	2248.88	2106.39	2063.96	2935.55	2780.01	2644.87	3140.77	3113.83	2759.53
FADS1	4633.59	4914.18	5469.27	1260.08	1114.21	1238.57	3852.07	3321.95	3363.33	1521.27	1541.77	1378.81
CSNK1D	2006.83	2032.82	1912.02	4302.88	3833.77	4068.35	2780.72	2658.93	2277.76	2573.59	2558.87	2600.59
CAPZB	2731.22	2754.37	2612.84	2747.15	2287.96	2358.95	3421.87	2997.77	2548.46	2918.97	2935.03	3277.54
PPP1R12A	3383.07	3390.28	4154.63	1365.27	1994.28	1987.09	2031.51	2390.4	2802.47	3367.65	3519.3	3199.98
UBASH3B	2408.19	2414.76	2702.73	2839.06	2614.39	2559.77	2685.12	2494.88	2558.65	3494.25	3714.71	3075.51
GLG1	2825.03	3201.72	3622.01	3424.81	2905.09	3142.06	2865.93	2382.59	2300.01	2211	2397.66	2222.37
TAF7	3220.59	2853.46	2900.9	2605.42	2935.85	2918.18	2090.74	2398.21	2483.56	3033.41	3044.46	2979.76
TOP2B	4534.94	4951.7	5473.13	1357.52	1781.95	1640.22	2194.65	2696.04	2636.53	2019.58	2077.19	2075.87
HSPH1	4444.03	4750.63	5325.24	804.99	896.928	919.558	3007.25	3518.22	3231.69	2221.13	2111.38	2176.41
HGS	2359.83	2134.8	2756.87	3114.77	2643.16	2694.3	4379.95	3623.68	3126.94	2281.9	1992.19	2271.2
PERP	2143.19	2053.99	2112.11	1975.38	1821.64	2007.27	2911.65	3064.17	2935.96	4241.72	4202.25	3906.62
ASAP1	2289.23	2979.49	2899.93	3267.57	3091.62	3401.5	2061.64	1714.68	2324.11	3273.45	3301.42	2756.66
MYL6	3027.16	2355.11	2164.31	2225.63	1920.85	1693.06	4504.65	4399	3850.03	2049.96	2451.39	2690.59
FAM49B	4271.88	3925.19	3620.08	2218.98	2390.15	2401.23	2147.89	2519.29	2414.96	2445.98	2485.59	2476.11
PRKAR2A	3226.4	3486.49	4380.83	1824.79	1506.12	1630.61	3794.92	3427.41	2975.83	2453.07	2393.75	2174.5
RANBP2	2992.35	3478.79	4251.3	1276.69	1915.89	1898.69	2413.91	2759.51	3458.82	3090.13	3043.48	2688.68
SMARCA5	5098.79	5012.31	5547.56	1683.06	2142.11	2082.22	1982.67	2290.8	2321.33	1712.69	1724.48	1667.98
GNB2	2074.53	1664.36	1912.02	4523.22	3670.06	3599.44	3417.71	3073.93	2335.24	2340.64	1989.25	2622.61
PEBP1	3926.61	3616.37	2933.76	2128.19	1839.5	1774.74	4069.25	4240.81	3529.27	1645.84	1609.19	1883.41
PSMD11	4417.92	4370.62	4286.09	1621.05	1531.92	1564.31	3234.82	3279.97	2947.09	1850.43	2032.24	2044.27
MAN2A1	3851.17	4106.05	4868.01	1204.72	1173.75	1199.17	3311.72	3401.05	4003.92	2160.36	2046.9	1818.3
MSH6	4526.24	4614.98	5202.47	1481.54	1517.04	1413.45	3042.59	3407.88	3074.09	1665.09	1682.46	1515.73
PIGT	2428.5	2120.37	2508.44	2905.49	2371.3	2489.63	3872.85	3277.04	2918.35	2910.86	2603.81	2733.68
NKTR	2685.76	3668.32	3493.45	1530.26	2867.39	3096.9	1641.83	1662.93	3011.05	3100.26	3175.38	3199.98
XPO5	3974.97	4647.69	5175.41	2261.06	1989.31	2091.83	2885.68	2485.12	2520.65	1754.22	1694.19	1629.67
QKI	3645.17	3842.45	4391.46	1435.03	1450.56	1469.18	2958.42	3084.67	3277.12	2673.86	2674.16	2206.09
CBX3	4846.36	4826.63	4603.15	1317.66	1706.54	1719.97	2103.21	2884.49	3112.1	1883.86	1995.12	2100.77
UBE2Z	2797.95	2702.41	2802.3	2655.25	2182.79	2158.13	3713.87	3375.66	2910.93	2537.13	2433.81	2807.41
SLC29A1	3127.75	2894.83	3279.82	2733.87	2311.77	2418.53	3597.48	3190.13	2959.14	2164.41	2154.37	2191.73
HMGB2	7476.03	6769.98	4907.65	479.451	535.775	465.064	3139.22	3665.67	3733.23	553.003	634.099	621.421
OAT	2431.4	2181.94	1988.38	3467.99	3600.61	3581.19	1782.12	2042.78	1999.64	3334.22	3490.97	3079.34
COX4I1	3029.1	2388.78	2014.48	3409.3	3195.8	2999.86	3017.65	3287.78	2794.12	2180.61	2086.96	2569.95
MGLL	2329.85	2531.17	2842.9	2194.62	1626.18	1811.25	4403.85	3741.84	2923.91	2956.44	2809.97	2787.3
YTHDF1	2185.75	2258.91	2015.45	3647.37	3243.43	3174.73	2895.03	2875.71	2585.54	2626.26	2715.2	2733.68
IPO9	3730.28	4056.03	4433.02	2578.85	2061.74	2149.48	2750.59	2409.93	2642.09	2097.56	2077.19	1963.84
SDC3	1049.35	1107.33	1356.2	6437.71	4813.05	4779.4	1915.12	1544.78	1097.63	3103.3	2929.17	2810.28
PALLD	2168.34	2228.12	2336.38	3731.52	3629.38	3547.55	1621.05	1482.28	1639.95	3722.14	3657.06	3175.09
S100A16	2833.73	2278.15	2230.05	1966.52	1668.84	1766.09	4666.75	4584.53	3929.76	2428.76	2152.42	2398.55
NUP188	3814.42	4351.38	4909.58	2077.25	1665.86	1881.4	3977.81	2853.25	3169.58	1498.98	1377.63	1318.49
CDK6	3241.87	3694.29	4550.95	1230.18	1445.6	1486.48	2711.1	2820.05	3409.69	2883.52	3022.96	2380.36
SPATS2L	2699.3	2798.62	2982.09	849.281	852.28	800.41	4743.65	4766.15	4558.3	2677.91	2557.89	2557.5
LSM4	3148.06	2349.34	2307.38	2832.41	2549.89	2425.25	3996.51	4063.09	2733.87	2147.19	1959.94	2327.7
POLR2E	1862.72	1554.68	1671.33	3631.87	2934.86	2712.55	3709.71	3606.11	2615.2	2886.55	2661.46	2987.42
HLA-B	794.993	659.97	503.621	3235.46	3087.65	3137.26	2913.73	2922.58	2602.23	4211.33	4104.55	4651.56
ZNF207	3527.18	3642.34	3520.51	1669.77	2025.03	1926.56	2550.04	2842.51	3327.18	2583.72	2692.72	2513.45
BMS1	3797.01	3918.45	4831.28	3090.41	3011.26	3040.21	1960.85	1997.86	1895.81	1745.1	1702.98	1824.05
MCMBP	4042.67	4408.14	4510.36	1585.62	1467.43	1587.37	3281.59	3407.88	3520.93	1767.38	1705.91	1505.2
DBN1	2659.65	2285.84	2729.8	3573.18	2881.28	2876.86	3872.85	3258.48	2436.28	2086.42	1909.14	2164.92
TMEM184B	1110.28	1055.37	1261.47	4309.52	3355.54	3503.35	2738.12	2306.42	1804.96	3920.65	3662.92	3702.68
GPS1	2504.91	2306.05	2304.48	4243.08	3368.44	3593.68	3295.09	2820.05	2134.99	2035.78	1887.64	2230.99
PSMB4	3609.39	3004.5	2659.23	2893.31	2821.75	2706.79	3034.27	3205.75	2617.06	2020.59	1834.88	2306.63
SPEN	1249.55	2238.7	2501.67	3707.16	3121.39	3306.37	2395.2	1424.67	2216.57	3684.66	3633.61	3195.2
UBE2H	1365.61	1546.99	1438.36	3936.37	3600.61	3649.41	1812.25	1781.08	1789.2	3980.41	3984.37	3789.81
STK40	2373.37	2335.87	2622.5	3541.07	2851.52	2729.85	3523.7	2952.85	2326.89	2538.14	2440.65	2428.23
DR1	3302.8	3138.23	3464.45	2057.32	1802.79	1889.08	2733.96	2972.38	2715.33	2997.97	2946.75	2626.44
UAP1	5449.86	5217.23	5471.2	1670.88	1721.43	1665.2	2409.75	2733.14	2535.48	1228.56	1219.35	1291.68
COL4A2	1443.95	1325.71	1525.36	3254.29	2575.69	2529.03	4184.59	3467.45	2732.94	3194.45	3188.08	3188.49
CD9	1962.34	1617.22	1471.23	2567.77	2854.49	2684.69	2531.33	2833.72	2922.06	3630.98	3717.64	3798.43
ITPK1	2262.15	2152.12	2342.18	5076.86	4019.31	4150.02	2248.69	2014.46	1585.25	2382.17	2182.71	2140.98
HSPG2	614.137	846.609	974.376	6295.97	4484.64	4969.65	1788.35	921.788	1217.21	4042.19	3368.84	3030.51
AP2S1	2764.1	2177.13	2001.92	3347.3	2777.1	2703.91	3674.38	3539.71	2823.79	2183.65	2119.2	2440.68
BCAR1	2329.85	2075.15	2227.15	4926.27	3724.63	3729.16	3257.69	2923.55	2090.49	1839.29	1594.53	1830.75
SMS	3531.05	3299.85	2856.43	1343.13	1304.71	1285.65	3588.13	4059.19	3459.75	2475.35	2529.56	2769.11
KDELR1	2905.3	2447.47	2346.04	2272.13	1927.8	1918.87	3798.04	3787.73	3260.43	2538.14	2483.64	2745.17
LONP1	1913.98	1549.87	2065.72	2689.57	2028.01	2012.07	5539.62	5023.94	3255.8	2194.79	1915.98	2216.63
EIF6	2577.44	2051.1	2147.88	2045.14	1725.4	1746.87	4748.84	4439.04	3732.3	2300.13	2318.52	2572.82
IRS1	1492.3	1678.79	1907.19	2801.41	2417.93	2590.52	3562.15	2990.93	2961.92	3646.17	3480.22	2838.05
SEH1L	4321.2	4410.06	4516.16	2182.44	2054.8	2131.22	2168.67	2234.17	2249.02	2082.37	2090.87	1918.84
UBE2N	4157.76	3961.74	3616.21	1489.29	1545.81	1694.99	2636.28	2990.93	3030.52	2307.22	2543.24	2376.53
FADS2	2514.58	2387.82	3075.86	2231.16	1728.37	1736.3	4502.57	3766.25	2816.37	2547.26	2426.97	2563.24
SWAP70	2059.05	2067.46	2361.51	2445.97	2426.86	2429.09	2209.2	2449.97	2453.9	3926.73	3957.01	3478.62
MAPK1	3090.03	3334.48	3708.04	1782.72	1650.98	1710.36	3066.49	3058.31	3171.43	2613.09	2682.95	2343.97
OGA	3254.44	3381.63	3367.78	1755.03	1997.25	2026.49	2402.48	2632.57	2756.12	2800.46	2911.58	2926.14
PNN	5879.27	5599.16	5410.3	764.021	1381.11	1300.07	1921.36	2667.72	3248.38	1246.79	1335.61	1425.73
ESYT1	2810.52	2801.51	3337.82	1928.88	1438.66	1487.44	4769.63	4033.8	3361.48	2076.29	2101.61	2023.21
CLTA	3440.13	2972.75	2498.77	2151.44	1965.5	1970.76	3395.89	3411.79	3037.01	2412.55	2264.78	2620.69
RAB11FIP5	1899.47	1864.46	2139.18	3711.59	2700.71	2697.18	3331.46	2723.38	2273.12	3106.34	2909.63	2780.6
CAB39	2163.5	2303.16	2354.74	1859.12	1954.59	1931.36	2601.99	2868.87	3079.66	3695.8	3848.56	3444.15
PSMC5	3501.07	3207.49	3242.12	2144.79	1872.24	1838.16	3533.06	3824.84	2834.91	1798.78	1978.51	2317.16
SREBF1	1161.54	1061.15	1125.17	7630.24	6170.35	6081.38	1591.95	1412.95	979.89	1626.6	1513.44	1726.38
ADGRL1	811.435	858.154	1016.91	6785.39	5141.46	5254.07	1490.12	1174.69	953.006	2991.89	2648.76	2925.18
BTG1	1924.62	1597.01	1560.16	4022.74	3533.14	3686.88	2113.6	2313.26	2245.31	2967.58	3014.17	3052.53
CSF1	1483.6	1436.35	1550.5	5144.41	4122.49	4310.49	2927.24	2528.08	2119.23	2212.01	2192.48	1984.91
PPP1CA	2781.51	2344.53	2692.1	2474.76	2068.69	1935.2	4334.23	4269.13	2828.43	2133.01	1848.56	2292.27
CD81	2199.29	1944.31	1631.69	3314.08	2850.52	2846.11	3464.47	3314.14	2846.04	2564.48	2353.69	2651.33
SRGN	4957.59	4531.28	3642.31	1178.14	1350.35	1277	2547.96	3091.51	2908.15	2056.04	2189.55	2248.22
ACO1	3254.44	3278.69	3738.97	2985.22	2464.57	2637.6	2130.23	1999.81	1813.31	2641.45	2509.04	2505.79
CDC42BPB	2108.38	3015.08	3127.09	3969.59	3216.64	3552.36	2465.87	1880.68	1993.15	2356.85	2209.09	2048.1
ACIN1	3279.59	3466.29	3303.02	1989.78	2119.29	2144.68	3516.43	2965.54	2953.58	2035.78	1899.37	2263.54
ANKRD17	3005.89	3913.64	4670.82	2375.11	2395.11	2545.36	2268.43	1618.01	2534.55	2312.28	2348.8	1948.52
CYTH3	1452.65	1431.54	1387.13	6230.65	5368.67	5537.53	1156.56	1067.28	1029.95	2536.12	2492.43	2203.22
IFIT3	2385.95	2189.64	2486.21	1060.77	1279.91	1170.35	3950.79	4439.04	4250.52	2859.21	2802.15	3012.31
PRKCA	2361.77	2687.98	2975.33	2926.53	2441.75	2573.23	2858.66	2441.18	2632.82	2857.18	2805.08	2321.95
SLC4A2	1638.34	1546.02	1709.02	3372.76	2685.82	2642.41	4085.88	3361.01	2620.77	2816.67	2557.89	2842.83
RAP2B	2049.38	1947.2	2469.77	3841.14	3137.26	3149.75	2855.54	2659.91	1873.57	2693.11	2509.04	2641.76
TUBGCP2	1984.58	1744.21	2058.95	2961.96	2663	2518.46	4271.88	3522.13	2953.58	2529.03	2087.94	2512.5
ZFP91	3652.91	3885.74	3960.34	1185.89	1140.01	1123.26	3498.77	3373.71	3842.62	2057.05	2187.59	1898.73
REEP5	3329.88	3217.11	2832.26	1367.49	1472.39	1522.03	2585.37	3112.01	3145.48	3160.02	2966.29	3060.19
POLR1A	2480.73	3017.01	3577.55	3479.06	2684.83	2905.69	2968.81	2113.08	2343.58	2213.03	2107.48	1864.26
RALGAPB	2154.8	2470.56	2783.93	2319.74	2345.51	2392.58	2512.63	2198.04	2766.31	3408.16	3560.33	2827.51
PSMB2	3622.93	3415.3	3699.34	1449.43	1212.44	1162.66	3908.18	3836.55	3301.22	2067.18	1961.9	2087.36
MCM4	4649.07	4648.65	4967.58	519.313	507.002	456.416	4665.71	4579.65	4372.89	853.813	756.229	746.855
SELENOF	4336.68	4045.44	3407.42	1410.67	1692.65	1719.97	2291.29	2779.04	3048.14	2312.28	2272.6	2373.66
B4GALT5	1918.82	2152.12	2204.91	2209.02	1731.35	1836.23	4323.84	3648.09	3990.02	2601.95	2693.7	2356.42
WFS1	1086.1	1092.9	1304.97	5465.52	4111.58	4026.07	2719.41	2060.35	1649.22	2887.57	2366.39	2893.58
CKB	1368.51	1178.52	1047.84	7469.69	6142.57	6192.85	1164.87	1171.76	978.036	1782.57	1375.67	1785.75
MAP2K3	1240.85	1123.68	1040.11	6031.34	4632.47	4594.91	1731.2	1474.47	1188.48	2953.4	2635.08	3006.57
NIPAL3	1511.65	1735.55	1915.89	3093.73	2682.85	2786.54	2587.44	2081.84	2187.83	3882.16	3850.52	3251.69
TGFB1	1973.94	1859.65	2031.88	4337.2	3094.6	3167.05	3304.45	2967.49	2211.01	2466.23	1892.53	2259.71
TMED9	2176.08	1913.53	1633.63	2889.99	2734.44	2631.84	3469.67	3914.67	2857.16	2328.49	2344.9	2652.29
BAG3	1909.14	1781.73	1878.19	3761.42	3101.54	3273.7	2754.74	2605.22	2173	2874.4	2709.33	2717.4
BCAT1	4049.44	4439.89	4989.81	953.365	1186.64	1163.62	2807.74	3251.65	3292.88	1837.27	1776.26	1774.26
CAD	2940.12	3443.2	3726.41	3081.55	2146.08	2368.56	4163.81	2982.14	2977.68	1272.11	1227.16	1183.48
ACSL4	3567.8	3759.71	4427.22	1436.14	1601.37	1765.13	2076.19	2351.34	2361.19	2769.07	2937.96	2443.55
PA2G4	3969.16	3759.71	3420.95	1343.13	1179.7	1302.95	3885.32	3700.82	3490.34	1670.15	1760.63	1977.25
SUB1	3631.63	3214.23	2928.93	1304.37	1646.02	1714.2	2284.02	2970.42	3071.31	2867.31	2886.18	2940.5
PTPN12	4134.55	4066.61	4859.31	1339.8	1579.55	1653.67	2408.71	2815.17	3018.47	1723.83	2018.57	1815.43
TOMM70	3739.95	3782.8	4387.59	2505.77	2530.05	2498.28	1839.27	1944.15	2027.46	2090.47	2129.95	1925.54
ZFAND3	2239.91	2152.12	1974.85	3479.06	2912.04	2957.58	2873.21	2719.47	2342.65	2590.81	2605.77	2530.69
MAF1	3242.84	2969.87	3193.79	3067.16	2337.57	2347.42	3713.87	3522.13	2431.65	1592.16	1366.88	1568.39
NAP1L4	2891.76	3152.66	3097.12	2009.71	1847.43	1888.12	3196.38	3321.95	3229.84	2086.42	2128.97	2463.66
ZMIZ2	1171.21	1295.89	1410.33	5371.4	4672.16	4638.15	1755.1	1174.69	1258.93	2962.52	2570.59	3028.59
BAZ2A	1444.91	1893.33	1969.05	2902.17	2269.11	2556.89	2857.62	2061.33	2485.42	3585.41	3858.33	3378.08
STK10	1743.76	1844.26	2182.68	3049.44	2272.08	2312.83	4096.27	3229.19	2838.62	2570.55	2576.46	2527.82
CEP170	3444.97	4044.48	5001.41	1198.07	1679.76	1753.6	2210.24	2464.61	3323.47	2153.27	2180.75	1746.49
FAF2	2317.28	2712.03	2411.77	2396.15	2007.17	2288.81	2786.96	2547.61	2698.64	2956.44	3110.9	2935.71
ERGIC3	2241.84	2013.58	1803.76	2482.51	2037.93	2216.74	3761.67	3607.08	3061.11	2496.62	2483.64	2928.05
SREBF2	1925.59	1867.35	2138.21	2617.6	2102.42	2170.62	3623.46	3040.73	2515.08	3134.7	3050.32	2902.2
ADAM8	1921.72	1876.01	1953.59	2870.06	2489.37	2363.76	4631.42	4045.52	3527.42	1922.34	1663.9	1800.11
ANXA11	2228.3	1883.7	2071.52	3635.19	2834.65	2756.75	3229.63	2864.97	2295.37	2372.04	2353.69	2526.86
GPX4	1691.54	1322.83	1312.7	3961.84	3369.43	3357.3	3015.57	2948.94	2369.54	2742.73	2207.13	2736.55
CPSF2	4906.33	5050.79	6008.65	1371.92	1502.16	1421.14	2172.83	2246.86	2394.57	1311.61	1404.01	1218.9
NMT1	2460.42	2549.45	2671.8	2598.78	2145.09	2173.5	3659.83	2876.68	2672.68	2436.86	2371.28	2392.81
SCRN1	4261.24	5127.76	5520.5	803.883	648.884	738.914	3801.15	3319.02	3600.66	1116.13	1153.88	916.333
ERGIC1	2115.15	2128.07	2385.67	2433.79	1863.31	2051.47	3107.01	2763.41	2397.35	3280.54	3202.74	3277.54
U2AF2	3282.49	2994.88	3007.23	1346.45	1123.14	1205.9	5115.66	4738.81	3942.74	1419.98	1316.07	1509.99
NIN	3129.68	3456.67	4365.36	1854.69	2248.27	2367.6	1621.05	1767.41	2029.31	2793.37	2963.36	2383.23
QARS	2735.09	2681.25	2849.66	2687.36	2257.2	2253.25	3384.46	3124.71	2683.81	2066.17	2009.77	2224.29
ARFGEF2	2474.92	2682.21	3076.82	1281.12	1354.32	1367.33	3230.67	3202.82	3723.95	3095.2	2954.57	2428.23
LTBP4	1622.87	1529.67	1631.69	4305.09	3805.99	3846.39	2547.96	2349.39	1941.24	2638.41	2178.8	2416.74
LUZP1	1634.48	2067.46	2417.57	3507.85	2771.15	2909.53	2314.15	1773.27	2021.89	3288.65	3229.12	2871.56
STK38	2961.4	2875.58	3067.16	2406.11	2452.66	2480.98	2169.71	2144.33	2128.5	2667.78	2857.84	2584.31
RAF1	3475.92	3558.64	3689.68	2073.93	2140.13	2318.59	2770.33	2649.17	2869.22	1711.68	1691.26	1845.11
RCC2	3123.88	3016.04	3196.69	1945.48	1643.04	1543.17	4554.53	4097.27	3483.85	1360.23	1459.7	1352
TK1	2647.08	2020.32	2272.58	2888.88	2311.77	2215.78	4014.18	3740.86	2641.16	2062.11	1746.95	2203.22
CGGBP1	3493.33	3344.11	3696.44	2050.68	2405.04	2252.29	1935.91	2232.21	2279.61	2390.27	2538.35	2143.86
HMGN1	4362.79	3613.48	3165.76	1265.62	1394.01	1332.74	2765.14	3599.27	3179.78	1910.19	2071.33	2100.77
UBP1	3674.18	3867.46	3617.18	2013.03	1865.29	1905.42	2378.58	2380.64	2548.46	2150.23	2225.7	2129.49
RAB1A	2702.2	2603.32	2534.54	2081.68	2321.69	2303.22	2056.45	2448.99	2413.11	2792.36	3195.9	3299.57
SORT1	1702.18	1951.05	2144.01	2433.79	1913.91	1981.33	2756.82	2495.86	2730.16	3592.49	3786.03	3263.18
ARHGEF2	1901.41	1805.78	1902.35	3593.11	2975.54	3017.15	3520.59	3350.27	2584.61	2020.59	2129.95	1923.63
OLA1	3590.04	3649.08	3780.54	1317.66	1434.69	1492.24	2662.26	2987.02	2683.81	2341.65	2444.55	2316.21
TPCN1	993.258	1110.21	1412.27	4378.17	3808.97	3842.54	1690.67	1374.87	1305.28	3764.68	3359.06	3649.05
RPL22	3428.53	3053.56	2946.33	1606.66	1686.7	1712.28	3089.35	3539.71	3356.84	1872.72	2172.94	2205.14
PSMD8	2949.79	2622.56	2415.64	2525.7	2075.63	2106.24	3794.92	3731.09	2918.35	1791.69	1646.31	2039.49
PAFAH1B1	2740.89	2915.03	3201.52	2371.79	2291.93	2278.24	2206.08	2423.6	2536.41	2626.26	2552.03	2462.7
BAP1	2246.68	2079	2266.78	3204.46	2559.82	2731.77	3285.74	2863.99	2634.67	2390.27	2227.65	2104.6
GNA13	2933.35	3006.42	3544.68	1718.49	1660.9	1745.91	2319.35	2599.37	2514.16	3024.3	2984.86	2532.6
TAOK1	2974.94	3849.18	4373.09	1405.13	1396.99	1542.21	2458.59	2520.27	3367.04	2291.01	2563.75	1837.45
TJP1	1884	2147.31	2418.54	2018.57	2017.1	2102.4	2213.36	1907.05	2511.37	3912.55	3939.43	3500.64
ZNF146	4405.35	4034.86	4716.25	1181.46	2166.91	1957.3	1537.92	2089.65	2401.06	1975.01	1985.35	2070.13
BCL9L	804.665	966.866	1164.8	4478.93	3006.3	3313.1	3520.59	2329.86	2087.71	3161.03	2911.58	2756.66
IRS2	857.858	900.484	900.911	4645.03	3679.98	3835.82	1766.53	1425.65	1230.19	4276.15	3717.64	3261.26
S100A11	3386.94	2708.19	2026.08	2668.54	2722.53	2701.02	2301.68	2400.17	2774.66	2171.5	2209.09	2405.25
GMPS	4517.53	4795.85	5248.87	1368.59	1265.03	1384.62	2557.31	2709.71	2457.61	1444.29	1364.93	1348.17
TRIM8	3013.62	2915.03	3412.25	868.105	689.563	705.283	6172.46	5653.77	3944.59	1120.19	976.063	990.061
EBNA1BP2	3913.07	3438.39	3235.35	1853.58	1896.05	1778.58	2951.14	3203.8	2609.64	1900.06	1763.56	1901.61
PDP1	1554.2	1537.36	1564.99	5348.15	5111.7	5200.26	793.899	897.377	782.429	2604.99	2665.37	2358.34
CAPN1	1654.79	1534.48	1926.52	2949.78	2261.17	2387.78	4534.78	3790.66	2739.43	2326.46	2032.24	2254.93
GART	3997.21	3413.37	3883.97	1439.46	1357.3	1462.45	3068.56	3003.62	3096.34	2014.51	1915	1734.04
SH3BGRL3	2222.5	1899.1	1607.53	3132.49	2818.77	2495.4	3027	2881.57	2683.81	2392.3	2443.58	2759.53
TTC3	2265.05	2648.54	3269.19	1636.55	2531.04	2430.06	1558.7	1778.15	2064.54	3398.03	3359.06	3414.47
EIF3G	2488.46	1958.75	2009.65	3559.89	3173.97	2939.32	3460.32	3202.82	2274.05	1749.15	1556.43	1943.74
SOAT1	4643.26	4365.81	4879.61	1532.47	1460.48	1515.3	2454.44	2515.39	2455.75	1615.46	1551.54	1323.27
NSUN2	3231.23	3208.46	3293.35	1778.29	1792.86	1776.66	2984.39	3035.85	2858.09	2063.13	2228.63	2057.68
WDR43	4646.16	4426.42	5168.64	1575.65	1617.25	1593.13	2086.58	2479.26	2212.87	1510.12	1470.45	1521.48
WARS	3863.74	3698.14	4308.33	1831.44	1379.13	1578.72	3626.58	3097.37	3165.87	1289.33	1159.75	1199.75
CLPTM1	1763.11	1664.36	2006.75	3561	2665.98	2765.4	3521.63	2602.29	2181.35	2593.85	2293.11	2576.65
SEC62	3953.69	3651.96	4206.83	1308.8	1939.71	1900.61	1717.69	2322.05	2247.17	2283.92	2407.43	2249.18
DNAJC10	3162.56	3263.29	3836.61	1152.67	1404.92	1473.02	2360.91	2683.34	2926.69	2639.43	2755.25	2523.03
CANT1	1997.15	1858.69	2151.75	3541.07	2614.39	2797.11	3155.85	2639.4	2129.43	2538.14	2382.02	2368.87
SAMD4B	1475.86	1571.04	1615.26	3605.29	2592.56	2656.82	2799.43	2221.47	1977.39	3254.21	3237.91	3154.02
ECHS1	3148.06	2581.2	2423.37	3224.39	2658.04	2556.89	2771.37	2928.44	2048.78	2018.56	1701.03	2098.85
HINT1	3434.33	2817.86	2446.57	1815.93	1767.07	1667.12	3052.98	3565.09	3685.02	1809.92	1976.55	2109.39
CLINT1	3034.9	3157.47	3169.62	1963.2	2018.09	2088.94	2446.12	2627.68	2819.16	2301.14	2447.49	2072.04
TBC1D9B	1986.52	2061.69	2172.05	2494.69	1990.31	2033.21	3965.34	3395.19	2937.82	2406.48	2302.88	2396.64
B4GALT1	1534.86	1654.74	1987.42	3563.22	2649.11	2893.2	2692.4	2270.29	1940.31	3240.03	3009.28	2662.82
ATIC	3757.36	3679.86	3535.01	1792.68	1502.16	1444.2	3195.34	3178.41	2855.31	1650.91	1702.98	1798.2
ELAC2	2671.25	2882.32	3202.49	3115.88	2671.93	2776.93	2946.98	2537.85	2182.27	1745.1	1578.9	1769.47
ARHGEF1	2223.47	2118.45	2209.75	2254.42	1878.19	1877.55	4305.13	3912.72	2996.22	2066.17	2009.77	2228.12
NQO1	3980.77	3764.52	3368.75	1623.27	1297.77	1282.77	2831.64	3209.66	2716.25	2084.4	1861.26	2052.89
SPIRE1	1619.97	1931.81	1923.62	2875.6	2664.99	2602.05	2156.2	2016.41	2133.14	3623.89	3547.63	2967.31
NDUFS1	2737.02	2870.77	3121.29	1585.62	1520.01	1488.4	3036.35	3237	3204.81	2481.42	2566.68	2207.05
ASB1	1852.08	1813.47	2094.72	1893.44	1772.03	1667.12	3970.53	3729.14	3542.25	2563.46	2641.92	2499.09
RTRAF	4928.57	3939.62	3638.44	2009.71	2092.5	2032.25	1890.19	2298.61	2236.04	1574.94	1567.17	1827.88
USP24	2895.63	3580.77	4557.72	1648.73	1698.61	1674.81	2414.95	2228.31	2787.64	2282.91	2343.92	1920.76
PSAT1	3058.11	3070.88	2755.9	1532.47	1452.55	1453.81	3668.14	3723.28	3597.88	1892.97	1966.78	1858.52
NR1D2	2958.5	3031.44	3561.11	1450.53	1671.82	1659.43	2039.82	2404.07	2338.02	3091.15	3246.7	2576.65
CEP55	4457.57	4483.18	4464.92	882.499	1174.74	1178.03	1909.93	2255.65	2362.12	2248.47	2243.28	2354.51
EHD4	1236.98	1291.08	1553.4	3346.19	2472.5	2419.49	3127.79	2770.25	2298.15	3325.11	3103.08	3068.81
SBNO2	1362.71	1216.04	1519.56	3025.08	2345.51	2311.87	4596.09	3830.69	2858.09	2430.78	2011.73	2458.87
PRRC2B	1993.29	2686.06	3383.25	2699.54	2105.4	2133.14	3862.46	2455.82	2835.84	2081.36	1915.98	1797.24
CLIP4	1819.2	1970.29	2023.18	2156.97	2564.78	2534.79	1326.97	1740.07	1854.1	4014.84	4192.48	3736.19
PARK7	3113.24	2558.11	2270.64	2538.99	2341.54	2305.14	2659.14	3024.13	2592.96	2056.04	2037.13	2435.89
CUTA	2986.54	2435.92	2161.41	2579.95	2144.09	2087.98	3246.26	3412.77	2917.42	2019.58	1747.93	2167.79
CELF1	3024.26	3240.2	3445.12	1640.98	1615.26	1664.24	2937.63	2904.02	3136.21	1935.51	2201.27	2115.13
MT1X	437.15	311.706	180.762	7407.68	6793.43	5936.29	187.044	291.965	206.732	2273.79	2476.8	3323.5
ABLIM1	1848.21	2029.94	2332.51	2867.85	2360.39	2479.06	1678.2	1435.41	1510.16	3961.16	3830	3469.04
TIPARP	2218.63	2465.75	2721.1	2654.14	2716.58	2657.78	1929.67	1901.19	2092.35	2927.07	2982.9	2485.69
AURKA	4255.44	4075.27	4057.97	514.884	535.775	466.986	3999.63	4262.29	4041.01	1214.38	1158.77	1170.07
XPO6	2221.53	2536.94	2611.87	2684.04	2189.73	2435.82	3193.26	2763.41	2755.19	2138.08	1984.37	2207.05
APMAP	2119.98	1961.63	1799.89	2315.32	2225.45	2214.82	2967.77	2970.42	2435.36	2822.75	2900.83	2960.61
PPP2R5C	4032.03	3849.18	4230.03	1827.01	1948.64	1985.17	1928.63	2122.85	2241.6	1883.86	1865.17	1777.13
CPSF1	2158.67	2113.64	2212.65	4317.27	3585.73	3605.21	2701.75	2281.04	2081.22	1565.83	1382.51	1674.68
SEPT10	3185.78	2941	3255.65	1526.93	1804.77	1808.37	2007.61	2449.97	2517.86	2793.37	2772.84	2567.07
SDF4	2234.11	1814.44	1812.46	3272	2832.66	2696.22	3460.32	3196.97	2580.9	1999.32	1755.74	1947.57
RPS23	2073.56	2028.98	2640.87	1843.62	1642.05	1731.5	2619.66	2797.59	2538.26	3168.12	3334.64	3160.73
DLGAP5	4809.61	4669.82	5666.46	663.259	912.803	915.715	1799.78	2509.53	2688.44	1605.33	1667.81	1651.7
ST13	2897.57	2773.61	2760.73	1256.76	1294.79	1272.2	3005.18	3500.65	3147.33	2451.04	2638.01	2562.29
TNKS1BP1	941.999	944.739	961.81	5013.75	3708.76	3793.54	2595.76	2306.42	1672.4	2638.41	2372.25	2581.44
MADD	1379.15	1496.96	1674.23	3547.71	2820.76	2951.81	2797.35	2096.48	2104.4	2927.07	2857.84	2872.52
NUP58	3018.46	2877.51	3317.52	1257.87	1306.7	1296.22	2781.76	3084.67	3367.04	2506.75	2459.21	2215.67
SNRPB	2603.55	2154.04	1827.92	2027.42	1850.41	1921.75	3878.05	4129.49	3635.88	1795.74	1723.5	1915.01
ASPM	5004.01	6096.55	7776.64	214.812	460.37	417.02	1588.84	2058.4	3118.59	940.916	937.959	821.54
MAP1LC3B	2074.53	1854.84	1771.86	3094.84	2937.84	2942.2	1823.68	2027.15	2000.57	2909.85	3101.13	2895.5
SRRT	2322.12	2268.53	2361.51	3263.14	2759.24	2622.23	3104.93	2536.87	2177.64	2035.78	1794.82	2153.43
STAT1	2001.99	2132.88	2082.15	1951.02	2040.91	1926.56	2014.88	2128.71	1959.78	3811.27	3906.21	3406.81
SSH1	1434.28	1815.4	1747.69	3070.48	2683.84	2709.67	2621.74	1893.38	2506.74	3194.45	3027.85	2656.12
SLC25A6	1894.64	1603.75	1517.63	3277.54	2670.94	2734.65	3529.94	3495.77	2592.96	1990.2	1800.69	2232.9
YKT6	2002.96	1644.15	1921.69	4550.91	3623.43	3668.62	1939.02	1881.66	1486.99	2165.42	2128.97	2324.82
SNRPD2	3129.68	2680.29	2048.32	2619.82	2290.94	2410.84	2334.93	2614.01	2478.93	2165.42	2044.95	2467.49
EIF4EBP2	2101.61	2198.3	2588.67	2694	2329.63	2495.4	1915.12	1624.85	1843.9	3205.6	3391.31	2873.47
GOLGA4	2979.77	3052.6	4193.3	822.706	1919.86	1851.61	1155.52	1952.94	2567	2881.49	2851	3032.42
CENPB	1618.03	1498.88	1824.06	3789.1	2814.81	2728.89	3172.48	2956.75	1776.23	2463.19	2056.67	2540.26
PPP4R1	2737.99	2740.9	3276.92	1704.1	1541.84	1578.72	2872.17	2946.99	2872.92	2337.6	2367.37	2254.93
NUP155	3202.22	3387.4	4403.06	851.496	799.695	846.532	3555.92	3565.09	3490.34	1745.1	1763.56	1609.57
ATP2C1	3712.87	3930	4219.4	1715.17	1749.21	1866.98	1852.78	1894.35	2117.38	2002.36	2202.25	1918.84
PRKAA1	2844.37	3013.16	2975.33	1438.35	1597.4	1674.81	2361.95	2531.99	3024.03	2677.91	2744.51	2282.69
PTEN	2259.25	2309.9	2482.34	2434.9	2657.05	2529.03	1591.95	1659.02	1565.79	3334.22	3246.7	3087.96
NCLN	1789.22	1619.14	1857.89	2697.33	2201.64	2056.27	4124.32	3641.26	2551.24	2285.95	1958.97	2352.59
SMC1A	2960.43	3537.48	3681.94	1171.5	1029.88	1055.04	3851.03	3265.32	3469.94	1692.43	1792.87	1615.31
MPP5	3493.33	3757.79	4104.37	2326.39	2585.61	2731.77	1340.48	1561.38	1600.09	1945.64	2014.66	1647.87
FBXW5	1448.78	1336.3	1458.66	3998.38	3084.68	2839.39	3516.43	3034.87	2184.13	2165.42	1751.83	2285.57
PLIN2	2013.6	2046.29	1866.59	3038.37	2868.38	2977.76	1701.06	1771.32	1659.42	3009.11	2963.36	3184.66
KCTD10	1819.2	1884.67	2090.85	2561.13	2117.31	2205.21	2838.91	2579.84	2448.34	2955.43	2903.76	2687.72
LRRC8A	1819.2	1699.95	1777.66	2267.7	1894.07	2191.76	4214.73	3293.64	3178.85	2467.24	2127.99	2156.3
DDX42	2829.87	2994.88	3197.65	1866.87	1927.8	1977.48	2805.66	2711.66	2795.05	1920.32	2064.49	1967.67
RAB11A	2454.61	2248.32	2274.51	1824.79	1698.61	1629.65	2164.52	2402.12	2439.07	3293.71	3307.28	3256.48
ITGB4	578.353	641.691	773.314	1392.95	954.474	1042.55	7294.72	5254.39	4282.04	2262.65	2174.89	2337.27
NASP	5095.89	5020.97	4533.56	916.825	1045.75	971.446	2660.18	3007.53	2808.96	951.044	918.418	1014
LGR4	2026.17	1964.52	2230.05	2362.93	2513.18	2583.8	1966.04	2235.14	2323.18	3124.57	3132.39	2452.17
RNF213	1202.16	1735.55	1916.85	2883.35	2703.68	2889.35	2511.59	1579.93	2554.02	3078.99	3091.36	2762.4
WWC1	1302.74	1268.95	1369.73	2799.2	2326.65	2461.76	1941.1	1651.21	1385.01	4417.95	4208.11	3775.45
HLTF	3177.07	2998.73	3510.85	1800.43	2564.78	2699.1	1069.27	1394.4	1709.48	2701.21	2742.55	2502.92
TRPC4AP	1961.37	1950.09	2187.51	2008.6	1841.48	1892.93	3463.43	3093.46	3101.9	2454.08	2313.63	2600.59
PRKACA	2056.15	1935.66	1996.12	3531.1	2801.91	2705.83	2091.78	1839.67	1708.55	2577.64	2841.23	2760.49
KANK2	1543.56	1581.62	1878.19	3196.71	2552.87	2610.7	3059.21	2351.34	2228.63	2828.82	2584.27	2429.19
H3F3A	3332.78	2630.26	2984.99	1822.58	1831.56	1890.04	2697.59	2846.41	2490.05	2137.06	1987.3	2163.01
ANKRD52	1704.11	1936.62	2126.61	1858.01	1429.73	1594.09	3919.61	2828.84	2908.15	2938.21	2900.83	2653.25
ELAVL1	3052.31	2837.1	2692.1	2247.77	1876.21	1757.44	2976.08	2687.25	2443.7	2063.13	2058.62	2089.28
LIPA	1634.48	1628.76	1561.13	3446.95	3224.57	3350.57	1098.36	1145.4	1169.94	3525.65	3770.4	3222.01
HSBP1	2059.05	1977.02	1619.13	2042.93	1959.55	1985.17	2329.74	2456.8	2353.78	3418.29	3304.35	3266.05
MTCH2	3615.19	3281.57	2751.07	1759.46	1590.46	1584.48	2563.54	2768.29	2701.42	1870.69	2207.13	2064.38
HECTD1	2984.61	3446.08	4064.73	1767.21	1821.64	1816.06	2185.3	2084.77	2564.22	2121.87	2169.03	1700.53
DDA1	1707.01	1466.17	1373.6	3083.77	2629.27	2470.41	3057.13	2754.62	2465.02	2620.18	2499.27	2588.14
PNPLA2	942.966	915.877	745.282	4278.52	3376.38	3511.04	2463.79	2047.66	1749.34	3055.7	2543.24	3058.27
SRP68	2654.81	2653.35	2807.13	2396.15	2043.88	2115.85	2944.91	2737.05	2482.64	1891.96	1920.86	2028
JUP	334.632	362.695	347.991	6053.48	4643.39	4641.99	911.321	630.8	547.886	3690.74	3093.31	3404.89
APBB2	2518.45	2642.77	3108.72	2490.26	2320.7	2490.59	1992.02	1826	2022.82	2542.19	2466.05	2236.73
ARL8B	2459.45	2564.84	2419.51	2201.27	2305.82	2383.93	1779	2076.95	2090.49	2752.86	2910.6	2693.46
CDC5L	3338.58	3453.78	3615.24	1598.91	2234.38	2350.3	1635.6	2036.92	2206.38	2142.13	2035.17	1973.42
TNFRSF10D	2754.43	2680.29	2965.66	2989.65	2602.48	2591.48	1598.19	1720.54	1746.56	2259.62	2485.59	2221.41
PTK7	2377.24	2265.64	2312.21	2565.56	2277.05	2254.22	3156.89	2529.06	2449.26	2150.23	2108.45	2167.79
PSMB1	2757.33	2154.04	2012.55	1862.44	1831.56	1851.61	2647.71	3324.88	2630.04	2315.32	2442.6	2777.72
WNK1	1932.36	2617.75	3109.69	1481.54	1121.16	1331.77	3601.64	2406.02	3510.73	2741.72	2722.03	2028.95
QSER1	3640.33	4306.16	4897.01	754.055	884.03	936.854	2335.97	2541.75	3092.63	1839.29	1793.85	1567.44
TNRC18	1795.99	1885.63	2280.31	4003.91	2746.35	2896.08	3986.12	2877.66	2293.52	1381.5	1237.91	1199.75
TIAL1	3922.74	3528.82	4010.6	1458.28	1450.56	1410.57	2552.11	2832.74	2645.8	1581.02	1597.46	1578.93
GLS	2374.34	2327.21	2332.51	1935.52	2209.58	2064.92	1526.49	1922.67	2103.47	3137.74	3474.36	3153.07
ANXA2P2	1758.27	1713.42	1593.03	2959.75	2898.15	2930.67	1915.12	2143.35	1837.41	2910.86	2727.9	3168.39
CCNA2	5435.36	5243.2	5621.03	421.872	451.44	390.116	2765.14	3159.86	2821.94	774.812	757.206	712.384
SNHG1	4764.16	4804.51	3593.98	1177.03	1525.97	1507.61	1942.14	2156.05	3287.31	1141.46	1274.06	1368.28
CLDND1	3673.22	3437.42	3506.98	1293.3	1846.44	1895.81	1585.72	1996.88	2580.9	2247.46	2306.79	2154.39
RPL36AL	4123.91	3024.7	2057.02	2372.89	2604.46	2445.43	1567.01	2099.41	2244.38	1697.5	1931.61	2356.42
C1orf43	3631.63	3267.14	2817.76	1743.96	1530.93	1662.32	2832.68	2905.98	2707.91	1750.16	1772.35	1897.78
CLU	76.4045	105.826	80.2314	5565.17	5245.64	5349.2	383.441	342.741	256.792	3805.19	3484.13	3818.53
USP10	3337.62	3319.09	3778.61	2459.26	2367.33	2400.27	1957.73	1981.26	1880.98	1825.11	1698.1	1486.05
AP1B1	1468.13	1231.43	1521.5	3297.47	2580.65	2472.33	3202.61	2715.57	1943.09	2743.75	2489.5	2818.9
ZMPSTE24	3969.16	4159.93	4368.26	985.476	1127.11	1122.3	2328.7	2548.59	2469.66	1735.98	1778.21	1887.24
PTCD3	3037.8	3412.41	2944.39	2067.29	2497.31	2475.22	1665.73	1887.52	2309.28	2003.37	2188.57	1982.99
ADAM10	2442.04	2424.38	2709.5	1753.93	1992.29	2013.04	1895.38	2176.55	2460.39	3033.41	2869.57	2692.51
ZDHHC20	2741.86	2718.77	3247.92	1194.75	1235.26	1332.74	2281.94	2687.25	2665.27	2911.88	2963.36	2470.37
RNF114	2058.08	1862.54	1780.56	2275.45	2177.83	2132.18	2332.86	2440.2	2365.83	3113.43	3058.14	2853.37
TWF1	3934.35	3771.26	4419.49	751.841	1037.82	1035.82	2166.59	2775.13	2819.16	1901.07	1970.69	1866.18
RIOK3	1858.85	2067.46	2198.15	1842.51	1892.08	1857.37	2149.97	2447.04	2353.78	3264.34	3461.65	3053.49
FLOT1	1701.21	1542.18	1426.76	3461.35	3038.05	2919.14	2597.84	2588.62	2229.55	2375.08	2045.92	2506.75
GOLM1	2615.16	2692.79	2621.54	2257.74	2302.84	2184.07	2065.8	2070.12	1980.18	2567.51	2572.55	2501.01
H2AFX	2807.62	2344.53	2571.27	1931.09	1511.09	1436.51	4818.47	4462.47	3023.11	1235.65	969.224	1303.17
NUDCD1	5070.74	4971.9	5022.68	1075.17	1169.78	1291.42	1620.01	2029.11	2120.16	1406.82	1361.02	1268.7
SMG5	2435.27	2560.03	3089.39	2490.26	2123.26	2020.72	3412.52	2851.29	2455.75	1650.91	1545.68	1748.41
INTS11	1685.73	1386.32	1494.43	3273.11	2970.58	2940.28	2802.55	2380.64	1957.93	2444.96	2276.5	2750.91
AGFG1	1727.32	1880.82	2104.38	1638.77	1646.02	1674.81	2199.85	2238.07	2125.72	3990.54	3644.36	3476.7
OPTN	1495.21	1556.61	1584.33	3056.08	3138.26	3108.43	1454.79	1523.29	1402.62	3262.31	3318.03	3440.32
FZD6	4493.36	4379.28	4646.65	1122.78	1241.21	1354.84	2065.8	2398.21	2670.83	1417.96	1418.66	1126.98
NCAPG2	3899.53	3780.88	4114.03	1110.6	1003.09	1021.41	2809.82	2969.45	3118.59	1525.32	1554.47	1405.62
SGTA	1661.56	1391.13	1609.46	3070.48	2339.55	2416.6	3359.52	3059.28	2149.83	2597.9	2085	2519.2
ADRM1	1649.95	1424.8	1471.23	3050.55	2728.49	2661.63	3394.85	3316.09	2235.11	2132	1855.4	2314.29
PPP1R15B	2356.93	2407.06	2336.38	2736.08	2843.58	2752.91	1633.52	1662.93	1804.96	2645.5	2751.35	2228.12
EIF3L	2225.4	2443.62	2966.63	2133.72	1761.11	1828.55	3013.49	2591.55	2347.29	2343.68	2163.17	2328.65
CLCN3	2007.79	2108.83	2462.04	2694	2759.24	2696.22	1244.88	1479.35	1653.85	3130.65	3355.16	2552.71
USP34	2273.76	2813.05	3884.94	1208.04	1374.16	1382.7	2278.82	2045.71	2986.02	2646.52	3011.24	2228.12
KMT2A	1778.58	2337.79	2646.67	1759.46	1753.18	1960.19	2583.29	1880.68	2908.15	2861.23	3123.6	2533.56
SMC2	4298.96	4843.95	5980.62	406.37	681.625	672.613	1889.15	2303.49	2901.66	1396.69	1385.44	1344.34
BNIP3L	1899.47	1784.61	2000.95	1471.57	1638.08	1600.82	2157.24	2593.51	2595.74	3475.01	3617	3261.26
PLP2	3013.62	2831.33	2317.04	1028.66	855.256	863.828	4450.61	4208.59	3955.72	1446.32	1436.25	1683.3
TMSB4XP8	2674.16	2703.38	1931.35	2232.27	2453.65	2300.34	1034.98	1101.46	1283.96	2782.23	3204.69	4383.46
TTC37	2562.93	2636.99	2982.09	962.223	1774.01	1773.78	1535.84	1829.91	2620.77	3159.01	3139.23	3092.74
PRR11	2899.5	3267.14	4268.69	798.346	669.719	717.774	3602.68	3486	3158.45	1856.51	1817.29	1519.56
USP7	3258.31	3511.5	4257.1	1944.38	1778.97	1785.31	2240.37	2192.18	2243.46	1586.09	1617.98	1635.42
UBE2D2	2737.02	2448.43	2333.48	1993.1	1734.33	1633.49	3078.95	3070.02	2508.59	2211	2095.75	2180.24
NEDD4	3157.73	3413.37	4218.43	679.868	1117.19	1059.85	2174.91	2461.68	3045.35	2239.36	2311.68	2142.9
PARP4	2782.48	3343.14	3444.15	969.974	1007.06	1024.29	3467.59	3098.34	3811.1	1857.52	1738.15	1474.56
LAPTM4B	3292.16	3162.28	3368.75	2548.95	2279.03	2283.04	1689.63	1866.04	1492.55	1992.23	2029.31	2004.06
PRPF4B	3173.2	3305.62	3591.08	1028.66	1823.62	1818.94	1777.96	2092.58	2778.36	2151.24	2213.97	2230.99
IFIT2	1523.25	1504.65	1403.57	1010.94	1150.93	1193.41	3463.43	4193.94	4359.91	2762.99	2885.2	2469.41
PDLIM7	1659.62	1323.79	1226.67	2389.5	2174.85	2241.72	4114.97	3494.79	3036.08	2109.72	1846.61	2291.31
CACUL1	1848.21	1938.54	2183.65	2213.45	2050.83	2011.11	1910.97	2053.52	2060.83	3313.97	3323.89	2958.69
PCBP1	2186.71	1913.53	1956.49	2511.3	2180.8	2152.36	3621.38	3407.88	2840.48	1699.52	1660.97	1735.96
SLK	3019.43	3017.97	3569.81	910.181	1519.02	1503.77	2235.18	2710.68	3006.42	2209.99	2164.14	1998.31
POLD2	2909.17	2383.97	2437.87	3515.6	2720.55	2752.91	2612.38	2404.07	1685.37	1491.89	1318.03	1622.97
TAB2	2684.79	2689.91	3232.45	1507	1630.15	1728.62	2238.3	2232.21	2389.93	2650.57	2582.32	2242.48
MAPK8	2325.02	2653.35	2679.53	2480.3	3002.33	3070	1064.07	1210.82	1437.85	2635.37	2750.37	2499.09
SRRM1	2772.8	3190.18	3390.98	1871.3	1869.26	1829.51	2535.49	2200.97	2577.2	1816	1793.85	1931.29
YTHDF2	3191.58	3014.12	3189.92	2119.33	1924.82	1979.4	2354.68	2525.15	2220.28	1816	1738.15	1705.32
PSMF1	2261.19	2218.5	2204.91	2407.22	2025.03	2028.41	3128.83	2590.58	2297.23	2233.28	2181.73	2189.82
RAB31	1032.91	1121.76	1365.87	2377.32	2036.94	2231.15	1462.06	1617.04	1470.3	4427.06	4638.01	3975.56
FEN1	3737.05	3103.59	3197.65	657.722	604.236	658.2	4356.05	4477.12	3596.02	1118.16	1086.47	1160.5
BANF1	3152.89	2367.62	1858.85	1686.38	1508.11	1468.22	3340.82	3579.74	3399.49	1756.24	1589.64	2035.66
MRPL42	3701.26	3665.43	3708.04	1305.48	1646.02	1462.45	1537.92	1991.02	2137.77	2161.37	2267.71	2133.32
PGD	3257.34	3114.17	2982.09	2158.08	1737.3	1812.21	2755.78	2515.39	2071.95	1757.25	1741.09	1812.56
EPG5	1673.16	1846.18	2111.15	2954.21	2559.82	2699.1	1689.63	1287.96	1750.27	3221.8	3229.12	2683.89
EIF2AK4	2272.79	2317.59	2859.33	2162.51	1996.26	2010.15	2384.81	2162.88	2248.09	2556.37	2509.04	2208.97
LY6E	899.445	743.669	737.549	4264.12	3646.25	3577.34	2368.19	2234.17	1682.59	2481.42	2209.09	2751.87
TADA3	2398.52	2081.89	2139.18	3047.23	2538.98	2484.83	2648.75	2588.62	2054.34	1823.09	1765.51	2014.59
PRRC1	1765.04	1979.91	2001.92	2614.28	2548.9	2490.59	1600.27	1819.17	1804.96	3089.12	3141.18	2724.1
RC3H2	2777.64	3223.85	3511.81	1634.34	1635.11	1673.85	2062.68	2040.82	2389.93	2191.76	2389.84	2045.23
CD320	2245.71	1882.74	1741.89	3981.77	3339.67	3293.88	2373.38	2299.59	1616.77	1648.88	1337.57	1809.69
SLC25A24	3860.84	3878.05	3997.07	1178.14	1098.34	1089.63	2528.21	2849.34	2988.81	1363.26	1482.17	1248.59
RNPS1	2799.88	2639.88	2597.37	2452.62	2101.43	1993.82	2960.49	2820.05	2429.79	1512.15	1574.01	1669.89
PDCD11	2266.02	2537.9	2731.73	2947.57	2582.64	2616.47	2411.83	1790.85	1971.83	1817.01	2028.34	1840.33
WRNIP1	2224.43	2003.96	1967.12	2853.45	2245.3	2299.38	2810.86	2687.25	2138.7	2145.17	2027.36	2113.22
HEXIM1	1684.77	1673.98	1564.03	3064.94	3090.63	2965.26	2312.07	2692.13	2044.14	2086.42	2071.33	2260.67
TRIP10	1938.16	1742.28	1757.36	3091.52	2774.13	2786.54	2611.34	2506.6	2139.63	1974	1955.06	2219.5
EEF1D	2493.3	2273.34	2414.67	3163.49	2837.63	2701.98	2870.09	2324.98	2043.22	1442.26	1339.52	1588.5
ITGAV	2237.97	2268.53	2649.57	1453.85	1807.75	1847.76	1468.3	1550.64	1956.07	3571.23	3816.32	2861.03
RMND5A	1976.84	2156.93	2682.43	3071.59	2725.51	2660.67	1569.09	1610.2	1473.08	2599.93	2605.77	2355.46
EIF2S3	2352.1	2445.55	2736.57	1500.36	1543.83	1552.78	2480.41	2497.81	2549.38	2592.84	2609.67	2586.22
RAB35	1954.6	1961.63	2229.08	2778.16	2311.77	2259.98	3163.12	2731.19	2263.85	2020.59	1744.02	2026.08
SPRY4	1884	2151.16	2010.62	1131.64	1033.85	1117.5	4153.42	3810.19	3469.94	2263.67	2227.65	2188.86
CARS	1762.14	1567.19	1694.52	2945.36	2599.5	2727.93	2613.42	2555.42	2135.92	2211	2060.58	2549.84
MCM7	2746.69	2535.98	2495.87	755.163	657.813	654.357	5460.65	4980.98	4143.91	956.108	933.074	1087.73
DDIT4	352.041	279.958	426.29	6639.23	6271.55	6186.12	1047.45	973.541	832.49	1500	1307.28	1583.71
SS18	3107.44	3162.28	3007.23	1771.64	1790.88	1758.4	2038.78	2208.78	2390.86	1945.64	2108.45	2056.72
RPS29	3509.77	3019.89	2073.45	2314.21	2094.49	1935.2	1986.82	3154	2077.52	1566.84	1501.71	2104.6
MAP4K5	3882.12	3929.03	3975.8	1168.18	1698.61	1765.13	1399.71	1720.54	2062.68	1953.74	2004.89	1763.73
DDAH1	3273.79	3688.52	3561.11	1632.13	1544.82	1567.19	1848.62	1844.55	1878.2	2112.76	2207.13	2107.47
KIF2C	4044.6	3879.01	4209.73	559.175	396.871	428.551	3575.66	3565.09	3238.18	1082.71	1068.88	1199.75
KIF11	4653.9	4677.51	5561.1	354.328	641.938	655.317	2133.34	2527.11	2833.99	1074.61	1120.67	989.104
GNA12	2615.16	2530.21	2802.3	3085.98	2471.51	2493.47	2351.56	2058.4	1935.68	1806.88	1559.36	1476.47
NELFCD	2844.37	2922.72	2732.7	1758.36	1556.73	1624.84	3209.89	3013.39	2758.9	1581.02	1538.84	1639.25
CPT1A	804.665	804.278	1037.21	3990.62	3140.24	3199.72	2115.68	1753.74	1517.58	3081.02	2979	2740.38
CTR9	2216.7	2533.09	2649.57	2128.19	2225.45	2357.99	1542.08	1625.82	1845.75	2744.76	2781.63	2497.18
SMARCC1	2996.22	3396.06	3783.44	1507	1210.46	1232.8	3228.59	2789.78	2712.54	1391.62	1526.14	1365.4
SLC25A23	1320.15	1444.05	1653.93	4206.54	3353.56	3313.1	1816.41	1408.07	1334.95	2528.01	2308.75	2447.38
YWHAH	3081.32	2848.65	3020.76	1348.66	1214.42	1181.88	3386.54	3269.22	3045.35	1504.05	1575.97	1640.21
SF3A1	2280.53	2463.82	2796.5	1911.16	1558.71	1606.58	3296.13	2665.77	2758.9	2084.4	1974.6	1708.19
HSF1	2208.96	1975.1	2229.08	3222.17	2722.53	2628	3130.91	2686.27	1798.47	1623.56	1373.72	1490.84
NOP58	3885.99	3476.87	3493.45	812.741	1170.77	1150.17	1804.98	2494.88	2529.92	1933.49	2051.78	2280.78
PVR	2355	2315.67	2675.67	2722.79	2139.13	2267.67	2978.16	2247.84	2192.47	1837.27	1708.84	1643.08
SCAP	1541.63	1315.13	1822.12	3834.5	2882.27	2970.07	2510.55	2283.97	1530.56	2258.6	1962.87	2163.96
DLST	2559.07	2431.11	2599.3	2676.29	2321.69	2459.84	2197.77	2015.44	1944.02	1895	1917.93	2038.53
SLC39A9	2672.22	2687.98	3132.89	2378.43	2176.84	2266.71	1710.42	1615.08	1654.78	2291.01	2290.18	2176.41
DNTTIP2	4253.5	3675.05	3974.84	916.825	1509.1	1549.89	1350.87	1976.38	2164.66	1795.74	1811.43	2057.68
DDX17	2789.25	2986.22	3107.76	1559.05	1483.3	1653.67	2234.14	2181.44	2744.06	2129.97	2153.4	2011.72
CS	3084.23	3118.98	2968.56	1685.27	1447.59	1382.7	2639.4	2297.64	2332.45	2035.78	2066.44	1953.31
NECTIN2	1208.93	1036.13	1112.61	3740.38	2971.57	3051.74	2703.83	2426.53	1708.55	2518.9	2109.43	2407.17
GSN	519.357	523.358	516.187	4544.26	3981.61	3735.89	1131.62	1163.95	787.991	3264.34	3047.39	3690.23
EDEM1	2260.22	2332.98	2387.61	2339.68	2042.89	1972.68	2014.88	2044.73	2198.96	2548.27	2605.77	2137.15
CLTB	1510.68	1209.3	1233.44	2603.21	1967.49	1875.63	3640.09	3352.22	2116.45	2406.48	2157.31	2811.24
NEK7	3047.47	3139.19	3035.26	1315.44	1806.75	1706.52	1729.12	2059.38	2351	2324.44	2350.76	2017.46
USP39	2958.5	2945.81	2891.23	2165.83	1880.18	1955.38	2213.36	2264.44	2022.82	1801.82	1885.69	1888.2
RAD23A	2628.7	2423.42	2619.6	2007.49	1751.19	1798.76	3278.47	3155.95	2533.62	1569.88	1512.46	1592.33
SREK1	3888.89	4086.81	4339.26	593.5	1098.34	1174.19	1697.95	2175.58	3080.58	1590.14	1614.07	1523.39
SEC23B	2220.57	2220.42	2407.91	1934.41	1752.18	1817.98	2504.31	2404.07	2359.34	2407.49	2522.72	2304.72
MMS19	2421.73	2317.59	2786.83	2860.1	2473.5	2521.34	2302.72	2007.62	1798.47	1855.5	1601.37	1904.48
CKAP2	3830.86	4050.25	4423.36	564.711	931.654	856.141	2000.33	2571.05	2791.34	1588.11	1638.5	1604.78
LGMN	1202.16	1087.12	977.276	4767.93	4236.6	4511.31	885.342	775.318	737.931	2533.08	2508.06	2613.99
EIF4G3	2527.15	2645.65	3258.55	1686.38	2105.4	2070.69	1836.15	1875.8	2205.45	2208.97	2286.27	2098.85
REPIN1	1919.78	1604.71	1837.59	1742.85	1508.11	1604.66	4112.89	3647.12	2866.43	2206.95	1809.48	1920.76
CHMP4B	1810.5	1550.83	1467.36	2236.7	1869.26	1834.31	2839.95	3154	2592.96	2546.25	2288.23	2588.14
TNPO2	2912.07	3168.05	3510.85	1421.74	1287.85	1326.01	3541.37	2787.82	2937.82	1383.52	1258.43	1212.2
OTUD4	3596.81	4059.87	4404.02	1200.29	1215.42	1250.1	2058.52	2191.2	2405.69	1547.6	1563.26	1251.46
GTF3C1	1453.62	1517.16	1912.99	3035.05	2249.26	2392.58	2939.71	2132.61	1950.51	2411.54	2386.91	2353.55
SFXN1	2456.55	2539.83	2853.53	1296.62	1110.25	1083.87	2927.24	3186.22	2711.62	2147.19	2271.62	2141.94
BBX	2796.02	3148.81	3979.67	1039.73	1238.24	1343.3	2280.9	2247.84	2811.74	2077.31	1946.26	1787.66
SETD7	3301.83	3525.93	4148.83	1023.12	1032.86	1094.44	2617.58	2354.27	2891.46	1581.02	1647.29	1454.45
COX7C	3205.12	2544.64	1495.4	1907.84	2015.11	1933.28	1945.26	2398.21	2676.39	1968.93	2121.15	2461.75
RBBP7	3254.44	2967.94	2863.2	1167.07	1131.08	1095.4	2661.22	2940.15	2820.08	1795.74	1982.41	1975.33
GRINA	1801.79	1484.45	1458.66	4124.61	3512.31	3477.41	1966.04	1661.95	1403.55	1943.61	1757.7	2059.6
TNFRSF1A	1704.11	1568.15	1620.09	3009.58	2343.52	2386.82	2918.93	2670.65	2225.84	1996.28	1962.87	2220.46
NPTN	1547.43	1471.94	1226.67	2534.56	2456.63	2490.59	1442.32	1701.01	1676.1	3387.9	3580.85	3110.94
FAM32A	2185.75	2025.13	1989.35	2217.87	2215.53	2053.39	2446.12	2322.05	2253.66	2201.88	2153.4	2561.33
MAPKAP1	2850.18	3027.59	3274.99	1616.62	1529.94	1480.71	2834.76	2637.45	2466.88	1670.15	1590.62	1634.46
FTSJ3	2461.38	2430.15	2510.37	2249.99	2088.53	2051.47	2647.71	2587.65	2072.88	1780.55	1722.52	1988.74
PLOD1	1409.13	1417.11	1605.59	2915.46	2458.61	2426.21	3059.21	2551.52	2082.15	2338.62	2130.92	2182.16
RNF145	2073.56	2135.76	2056.05	1521.4	1397.98	1361.56	2952.18	3189.15	3189.97	2265.69	2308.75	2112.26
CHD1	3336.65	3704.88	4470.72	708.657	1321.58	1321.2	1669.89	2036.92	2606.86	1934.5	1743.04	1708.19
ARNTL2	3010.72	3042.02	3825.97	934.541	826.483	822.51	2757.86	3152.05	2988.81	1787.64	1803.62	1602.86
DYNLL1	2653.85	2245.44	1820.19	1995.31	2115.32	2072.61	2081.39	2400.17	2117.38	2290	2156.33	2573.78
JUND	1775.68	1208.34	1269.2	5091.26	3975.65	3820.44	1749.9	1664.88	1070.74	1784.6	1304.35	1797.24
EI24	2767.97	2599.47	2853.53	1562.37	1270.98	1365.4	3064.41	3032.92	2457.61	1846.38	1737.18	1940.86
PLD3	893.642	882.205	779.114	3696.09	3161.08	3089.22	2219.59	1983.21	1693.72	2699.18	2501.22	2900.29
GSTO1	3115.17	2756.29	2513.27	1427.28	1197.56	1236.65	3136.11	3620.75	2596.66	1589.12	1501.71	1754.15
TCOF1	2371.44	2494.61	2580.94	2106.04	1699.6	1677.69	3865.58	3276.06	2654.14	1208.3	1237.91	1264.87
CIZ1	2566.8	2551.37	2732.7	2686.25	2206.6	2194.64	2963.61	2514.41	2079.37	1353.14	1189.06	1365.4
DOCK5	1840.48	2415.72	2727.87	1105.06	1213.43	1240.49	2491.84	2095.51	2636.53	2934.16	2849.05	2849.54
RBM12	3026.2	2815.94	2976.29	1844.72	1699.6	1741.11	2288.17	2291.78	2156.32	1999.32	1948.22	1599.99
PHB2	2688.66	2289.69	2102.45	1570.12	1405.91	1354.84	3509.16	3611.97	3131.57	1552.66	1483.15	1674.68
TWSG1	2753.46	2876.55	2741.4	986.583	1164.82	1179.96	1897.46	2274.2	2481.71	2824.77	2762.09	2418.66
SMAD5	2212.83	2088.62	2508.44	1467.14	1590.46	1699.79	2036.7	2240.02	2503.03	2716.4	2954.57	2335.36
FYTTD1	2565.84	2615.83	2869	2290.96	2311.77	2450.23	1294.76	1543.8	1465.66	2310.26	2372.25	2223.33
WWTR1	2345.33	2009.73	2361.51	1577.87	1617.25	1591.21	2486.65	2817.12	2562.36	2386.22	2435.76	2118
PWP1	3000.08	2917.91	2938.59	1556.83	1587.48	1545.09	2238.3	2373.8	2399.2	1913.23	1968.74	1857.56
ACOT7	1440.08	1118.87	1083.61	2990.75	2294.91	2141.79	2864.89	2833.72	2104.4	2619.17	2260.87	2541.22
ATG2A	823.04	824.482	948.277	3813.46	2835.64	2719.28	2451.32	1810.38	1527.78	3050.63	2712.26	2769.11
CMTM6	2922.71	2968.9	2653.43	1178.14	1140.01	1219.35	2196.73	2510.51	2667.12	2266.71	2447.49	2114.17
NDST1	1601.59	1960.67	2416.61	1309.91	954.474	980.094	4663.63	3312.19	3082.44	2129.97	2078.16	1773.3
PURB	2703.17	2930.42	3074.89	2000.85	1928.79	2131.22	1603.38	1638.52	1847.61	2245.44	2225.7	1925.54
MYEOV	1867.56	1884.67	1875.29	1906.73	1775	1783.39	2828.52	2727.28	2433.5	2388.24	2363.46	2413.87
PC	740.833	818.709	941.51	3985.09	2849.53	3051.74	2368.19	1993.95	1522.21	2855.16	2395.7	2724.1
ERCC2	1876.26	1665.32	2150.78	3129.16	2339.55	2274.39	2693.44	2233.19	1849.46	2019.58	1902.3	2094.07
PCNA	4546.55	3865.54	3315.59	445.125	497.081	579.408	3204.69	3687.15	3593.24	811.274	828.53	821.54
HTT	1190.56	1740.36	2005.78	2637.53	2208.59	2416.6	2312.07	1635.59	1827.21	2917.95	2759.16	2540.26
IK	2479.76	2402.25	2075.38	1872.4	1912.92	2069.73	2015.92	2340.6	2071.95	2204.92	2207.13	2534.52
GRB10	1121.89	1098.67	1246	3083.77	2608.43	2815.37	2210.24	2066.21	1864.29	2815.66	2780.66	2476.11
FH	3428.53	3286.38	3252.75	1882.37	1886.13	1893.89	1674.05	2034.97	1887.47	1668.12	1583.78	1706.28
SLAIN2	2328.89	2489.8	2605.1	1643.2	1870.25	1881.4	1951.49	1978.33	2069.17	2583.72	2604.79	2156.3
CDH4	1242.78	1213.15	1547.6	3062.73	2300.86	2222.51	4003.78	3079.79	2325.04	1829.16	1685.39	1643.08
GTPBP4	3126.78	2898.67	2826.46	1356.41	1270.98	1277	2251.8	2704.82	2553.09	1938.55	1942.36	1998.31
MYO1B	2247.65	2288.73	2775.23	1896.76	1928.79	2037.06	1492.2	1494.98	1638.1	2847.05	2889.11	2607.29
GM2A	925.558	900.484	861.279	2200.16	2106.39	1934.24	1512.98	1510.6	1350.71	4449.35	4453.35	3910.45
TAF15	2983.64	3093.01	2764.6	2010.81	1922.84	1963.07	2213.36	2435.32	2338.94	1328.83	1447.97	1587.54
CRKL	1913.01	2032.82	2082.15	2152.55	1844.46	2033.21	2816.05	2369.89	2519.72	2167.45	2234.49	1922.67
RSL24D1	3344.39	2973.71	2737.53	1163.75	1595.42	1511.46	1794.58	2467.54	2312.99	2017.55	2009.77	2145.77
LAMP2	1981.68	2205.99	2130.48	1538.01	1489.26	1501.85	2137.5	2289.82	2321.33	2880.48	3132.39	2450.26
CUL4B	2334.69	2292.58	2626.37	1314.34	1653.96	1653.67	1724.96	2075	2120.16	2868.32	2733.76	2649.42
ROCK1	2850.18	3091.08	3760.24	843.745	1767.07	1759.36	1434.01	1870.92	2263.85	2246.45	2171.96	1980.12
MED13L	1673.16	2116.52	2674.7	2401.68	2299.87	2486.75	1863.17	1494	2010.77	2460.16	2561.8	1958.1
TCEA1	3217.69	3093.01	3477.98	917.932	1023.93	916.676	2385.85	2952.85	2744.06	1693.45	1811.43	1753.19
FOXJ3	2182.85	2536.94	2622.5	2596.56	2173.86	2357.99	1827.84	1714.68	1856.88	2016.54	2195.41	1901.61
YES1	3938.21	3803.01	4289.96	934.541	1229.31	1103.09	1666.77	1996.88	2090.49	1751.18	1693.21	1477.43
PTTG1	3462.38	3019.89	2333.48	923.469	944.552	912.832	2610.31	2965.54	3060.19	1801.82	1867.12	2067.26
KIAA1191	2521.35	2465.75	2208.78	1327.62	1275.94	1231.84	2935.55	2754.62	2600.37	2216.06	2236.45	2191.73
DDX54	1848.21	1690.33	2040.58	3014.01	2369.32	2142.75	3548.64	3055.38	2137.77	1441.25	1226.19	1421.9
SH3GLB1	2352.1	2316.63	2730.77	1404.03	1445.6	1476.87	2224.79	2315.21	2699.57	2386.22	2452.37	2130.45
RAB14	2711.87	2765.91	2637.97	1745.07	1656.94	1697.87	2096.97	2261.51	2053.41	2060.09	2221.79	1985.87
ATP5MC3	2022.3	1537.36	1207.34	2129.29	1923.83	2032.25	2176.99	2506.6	2276.83	2548.27	2648.76	2850.49
MVP	875.266	682.097	804.247	3999.48	2949.74	2723.12	2691.36	2522.22	1605.65	2468.26	2129.95	2375.57
TMEM263	2440.11	2620.64	2606.07	1632.13	1867.28	1782.43	1590.91	1879.71	2089.57	2470.28	2518.81	2305.67
TEX261	2360.8	2660.08	2521.97	1076.27	996.146	983.937	3033.23	2793.68	2625.4	2258.6	2154.37	2332.48
NOP14	2803.75	2612.94	3265.32	2305.35	1816.68	1935.2	2763.06	2458.75	1979.25	1215.39	1283.83	1337.64
PUM1	2143.19	2205.03	2318.98	2333.03	2040.91	2191.76	1963.96	1959.78	2020.04	2382.17	2215.93	2002.14
HSPA13	2855.01	2849.61	2908.63	1252.33	1556.73	1582.56	1637.68	2000.79	2218.43	2237.33	2482.66	2185.99
MARK3	2246.68	2299.31	2353.78	2989.65	3193.82	2912.42	1586.76	1548.68	1561.15	1706.61	1736.2	1618.18
WDR6	2295.04	2180.98	2349.91	2587.71	2281.01	2313.79	2932.44	2685.29	2465.95	1126.26	1161.7	1369.23
ATXN2L	1929.45	2455.17	2462.04	1755.03	1539.86	1645.98	3574.62	2473.4	2736.65	1718.77	1612.12	1844.16
RAP1B	2958.5	2993.92	2810.03	1354.2	1285.86	1375.97	2057.49	2382.59	2347.29	2034.77	2226.67	1906.39
ANXA3	4591.04	4182.06	3809.54	428.516	471.284	444.886	2653.95	3353.2	3467.16	768.735	718.125	833.988
EXT2	2029.07	2019.35	1976.78	2775.94	2284.98	2503.08	1919.28	1815.26	1800.33	2267.72	2252.08	2073.96
TGFBR1	1860.79	1896.21	2018.35	2088.32	2116.31	2110.08	1653.26	1850.41	2086.79	2734.63	2847.1	2434.94
PPIF	3305.7	2999.69	2887.36	1636.55	1438.66	1523.95	2804.62	2655.02	2276.83	1389.6	1355.15	1412.32
SRSF7	4129.71	3513.43	3178.32	1340.91	1416.83	1564.31	1930.71	2312.28	2580.9	1233.62	1212.51	1271.57
BICD2	1740.86	1658.58	2003.85	3084.87	2430.83	2578.99	2023.19	1836.74	1672.4	2450.03	2171.96	2017.46
CCAR1	4067.81	3989.64	3819.21	830.457	1498.19	1442.28	1567.01	1995.91	2223.99	1339.97	1436.25	1443.92
MMADHC	2457.52	2151.16	2389.54	1499.25	1505.13	1561.42	2000.33	2366.97	2126.65	2470.28	2563.75	2542.18
PHLDB2	1634.48	1654.74	1948.75	1893.44	2243.31	2157.17	1306.19	1472.52	1716.89	3300.8	3385.44	2919.44
PIP5K1A	2359.83	2640.84	2381.81	2355.18	2129.21	2202.33	2085.54	2002.74	2054.34	1826.13	1883.73	1709.15
ARHGAP23	1730.22	1694.18	1947.79	2835.74	2223.47	2282.08	3224.43	2445.08	2169.29	1899.05	1607.23	1569.35
STAG2	3749.62	3901.14	4987.88	514.884	668.727	648.591	2076.19	2689.2	2886.83	1078.66	1304.35	1121.24
NRBP1	2169.31	2439.77	2519.07	2419.4	2030.99	2009.19	2348.44	2150.19	2162.8	1711.68	1689.3	1970.55
TSPAN3	2911.11	2596.59	2355.71	2206.8	2017.1	1985.17	2013.84	2122.85	1971.83	1825.11	1817.29	1788.62
SLC25A39	1354	1273.76	1133.87	2947.57	2581.64	2750.03	2494.96	2403.09	2016.33	2162.38	1986.32	2439.72
MINK1	1265.99	1486.38	1480.9	4057.06	3532.15	3499.51	1903.69	1559.42	1435.07	1867.65	1694.19	1749.36
PPP4R2	3724.48	3625.99	3668.41	1655.38	1957.56	1917.91	1287.49	1600.44	1648.29	1512.15	1461.65	1439.13
CNOT7	3241.87	2957.36	3249.85	1153.78	1222.36	1217.43	1951.49	2196.08	2168.37	2083.38	2058.62	1996.4
SRSF5	3525.24	3088.2	2515.2	1687.49	2037.93	1972.68	1627.28	1983.21	2554.02	1369.34	1463.61	1664.15
ERP29	2327.92	1914.49	1505.06	2019.67	1927.8	1790.11	2752.67	3181.34	2852.53	1576.97	1623.84	2014.59
EID1	2563.9	2355.11	2128.55	1005.41	1278.92	1190.53	2431.57	2933.32	2600.37	2244.42	2278.46	2454.09
TACC3	3057.15	2599.47	2608	906.86	816.562	745.64	4041.19	3750.62	3269.7	1276.16	1132.39	1259.12
TANC2	654.757	862.002	1070.07	3025.08	2410	2829.78	1186.69	794.847	1168.08	4123.22	4091.84	3241.16
LMO7	1485.53	1660.51	1740.92	1077.38	1154.89	1049.28	2768.25	2718.49	3019.4	2975.68	2896.92	2880.18
SLIT2	2628.7	3065.11	3528.25	3951.87	3258.31	3405.34	838.581	790.941	823.219	1125.25	1091.35	916.333
PLRG1	2825.03	2557.14	2657.3	1894.55	2020.07	2031.29	1464.14	1662.93	1802.18	2174.54	2122.13	2202.26
BOD1L1	1922.68	2478.26	2808.1	1128.31	1882.16	1891.97	1515.06	1409.05	2285.18	2622.21	2794.34	2675.27
UBE2M	2020.37	1607.59	1630.73	2029.64	1569.62	1443.24	3601.64	3968.38	2500.25	1614.45	1553.49	1870.97
CDK1	4599.74	3918.45	3879.14	621.182	761	758.131	1789.39	2190.22	2367.68	1562.79	1473.38	1487.96
ARL1	3543.62	3368.16	3647.14	1193.64	1269.99	1307.75	1815.37	2060.35	2100.69	1700.54	1647.29	1747.45
IST1	2327.92	2145.38	2028.02	2731.65	2377.26	2499.24	1845.5	1680.51	1720.6	2018.56	1972.64	1970.55
DICER1	3218.66	3811.66	4130.47	1633.23	1757.15	1724.77	1299.96	1394.4	1778.08	1591.15	1681.49	1293.59
TXLNA	2119.01	2403.21	2450.44	2214.55	1878.19	1884.28	2683.04	2232.21	2152.61	1831.19	1697.12	1755.11
GSK3B	1891.74	1833.68	2010.62	2158.08	2164.93	2297.45	1535.84	1459.82	1694.65	2756.91	2967.27	2524.94
ZNF217	1155.74	1218.92	1445.13	2156.97	1991.3	2021.68	1867.32	1786.94	2004.28	3315.99	3547.63	2764.32
TFAM	3723.51	3801.08	4034.77	1384.1	1488.27	1640.22	1417.38	1655.12	1837.41	1366.3	1542.75	1379.77
GFPT1	2254.42	2270.45	2599.3	1417.31	1395.99	1377.9	2350.52	2360.13	2410.33	2296.08	2459.21	2074.92
ITCH	2339.52	2464.79	2683.4	1335.38	1290.82	1311.6	2255.96	2341.58	2438.14	2409.51	2445.53	1943.74
TARDBP	3251.54	2951.59	2998.53	1396.28	1528.94	1412.49	2077.23	2352.32	2266.63	1661.04	1657.06	1704.36
ITPRID2	2192.52	2289.69	2563.54	1119.46	1178.71	1204.94	2119.83	2365.01	2887.76	2629.3	2475.82	2224.29
RAB5A	2176.08	1970.29	2205.88	1848.04	1970.46	1975.56	1620.01	1901.19	1860.59	2608.03	2670.25	2439.72
DYNLL2	1751.5	1740.36	1527.3	3497.89	2915.02	2770.21	1791.47	1988.09	1420.24	1903.1	1986.32	1952.35
ITM2B	2767.97	2677.4	2115.98	1577.87	1659.91	1732.46	1874.6	2116.99	2231.41	2157.32	2349.78	1981.08
FBXW11	1860.79	2015.51	2175.91	1836.97	1572.6	1615.23	2175.95	2168.74	2096.06	2726.53	2784.56	2211.84
CUL4A	2794.08	2624.49	2811	1435.03	1412.86	1364.44	2552.11	2634.52	2493.76	1660.02	1702	1741.7
SPIN1	2531.02	2623.53	2495.87	1979.81	1969.47	2061.08	1780.04	1763.51	2061.76	1980.08	2174.89	1794.37
VAMP3	2791.18	2739.93	2399.21	1376.34	1234.27	1304.87	2420.14	2329.86	2315.77	2066.17	2055.69	2150.56
MRPS27	2711.87	2718.77	2749.13	1701.88	1461.48	1355.8	2678.89	2522.22	2287.03	1566.84	1595.51	1820.22
AGPS	2264.09	2423.42	2720.13	1319.87	1304.71	1300.07	1860.05	2101.37	2248.09	2589.8	2780.66	2253.97
RSRC2	2579.38	2496.53	2352.81	2014.14	2339.55	2271.51	1349.84	1734.21	2053.41	1930.45	1947.24	2080.66
RRM2	4150.99	4139.72	3680.98	363.187	309.559	329.58	3155.85	3329.77	3148.26	865.966	846.117	810.05
GPBP1L1	2889.83	3009.31	2787.8	1700.78	1698.61	1670.96	1978.51	2114.06	1998.72	1689.39	1786.03	1769.47
JUNB	840.449	692.68	684.383	4993.82	4444.95	4400.81	1602.35	1561.38	1128.22	1642.8	1438.2	1659.36
BIRC6	1976.84	2492.69	2857.4	1429.49	1617.25	1701.71	1741.59	1580.91	2503.03	2483.45	2638.99	2054.81
CD2AP	2329.85	2484.03	2788.76	1012.05	1666.86	1495.12	1470.37	2015.44	2154.46	2625.25	2705.42	2317.16
PPP3CA	2008.76	2044.37	2536.47	2396.15	2431.83	2342.62	1506.74	1582.86	1381.3	2345.71	2315.59	2163.01
GNL2	2507.81	2508.08	2917.33	1943.27	2583.63	2426.21	1228.26	1576.02	1506.45	1942.6	1886.66	2028.95
GALNT2	1196.36	1215.08	1258.57	3219.96	2833.66	2807.68	1818.48	1660.98	1480.5	2679.94	2547.14	2324.82
MYO6	1836.61	1907.76	2077.32	1396.28	1603.36	1680.57	1584.68	1668.79	1808.67	3293.71	3463.61	2715.49
ENAH	2214.76	2261.79	2548.07	2426.04	2698.72	2765.4	877.029	1005.76	1105.04	2466.23	2387.89	2278.86
KPNA3	2679.96	2732.24	3282.72	1250.12	1268.99	1275.08	1934.87	2113.08	2112.74	2175.55	2124.09	2084.49
TTL	2752.49	2755.33	3178.32	1345.34	1292.81	1272.2	2310	2299.59	2338.02	1813.97	1934.54	1725.43
KPNA6	2394.65	2437.85	2777.17	1772.75	1656.94	1768.97	2213.36	1887.52	2034.87	1998.31	2112.36	1961.93
PACSIN2	1093.84	1104.44	1292.4	2317.53	1898.03	1910.22	2329.74	2123.82	1809.6	3102.29	3030.78	2993.16
RANBP9	1991.35	2071.31	1992.25	2427.15	2146.08	2301.3	1660.54	1731.28	1703.92	2461.17	2405.47	2105.56
SEC23A	3174.17	3189.21	3620.08	1461.61	1366.23	1332.74	1843.42	2004.69	2016.33	1769.41	1754.76	1446.79
MRPL3	4115.2	4082.96	4168.16	869.212	935.623	977.211	1961.89	2500.74	2206.38	1095.88	1003.42	1061.87
PSMA5	2614.19	2271.41	1958.42	1696.35	1687.69	1728.62	2224.79	2367.94	2220.28	1964.88	2011.73	2228.12
TUG1	2501.04	2917.91	3229.55	1119.46	1093.38	1200.13	2079.31	1823.07	2813.59	2058.06	2319.49	1815.43
CDC25B	2350.16	2331.06	2365.38	1287.76	1178.71	1175.15	3686.85	3237.98	2671.75	1544.56	1489.01	1649.78
PLAUR	2410.13	2045.33	1801.82	1894.55	1839.5	1814.13	2784.88	2776.11	2796.91	1605.33	1543.72	1642.12
DRAP1	1637.38	1300.7	1138.71	2679.61	2443.73	2285.92	2698.63	2988	1890.25	1895	1807.52	2161.09
ATP6V1B2	1169.28	1239.13	1308.83	2746.05	2681.85	2737.54	1489.08	1518.41	1602.87	2739.7	2792.38	2894.54
SEMA6B	322.059	325.175	527.787	4031.59	2964.62	2931.63	2634.21	2540.78	1242.25	2685	2220.81	2486.64
SPDL1	3127.75	3050.68	3026.56	445.125	700.477	663.005	2032.55	2655.02	3088.93	1998.31	1975.58	2110.34
TSC22D2	978.751	976.486	1161.9	4148.97	3666.09	3599.44	942.495	884.683	686.016	2830.85	2552.03	2432.06
SPTLC2	2120.95	2255.06	2445.61	2685.15	2408.01	2475.22	1637.68	1548.68	1692.79	1949.69	2032.24	1600.95
CHMP1A	1700.24	1511.39	1634.59	3140.24	2641.17	2526.14	2318.31	2137.49	1494.4	1934.5	1765.51	2042.36
MAT2B	2932.38	2763.02	2557.74	1260.08	1230.3	1222.23	2207.12	2332.79	2470.58	1841.32	2125.06	1876.71
CD164	2588.08	2614.87	2732.7	1222.43	1455.52	1427.86	1745.75	2165.81	2256.44	2304.18	2255.99	2049.06
KDM2A	1988.45	2183.87	2401.14	1977.6	1589.47	1759.36	2895.03	2180.46	2301.86	1878.79	1857.35	1801.07
WDR3	3200.28	2997.77	3131.92	2022.99	1826.6	1801.64	1530.64	1654.14	1677.96	1679.27	1687.35	1591.37
CCDC124	1295.01	1026.51	976.309	3662.87	3167.03	3058.47	2437.81	2590.58	1687.23	1607.36	1452.86	1832.67
SLC35E1	1786.32	1957.78	2182.68	2330.82	1937.72	1972.68	2541.72	2065.24	1923.63	2181.63	2089.89	1822.13
RTF2	2153.83	1906.79	1986.45	1736.21	1539.86	1589.29	2614.46	2799.54	2089.57	2104.65	1990.23	2264.5
RACGAP1	3059.08	2812.09	3177.36	542.566	453.425	504.46	3172.48	3363.94	3079.66	1459.48	1481.19	1645
LCOR	1848.21	2237.74	2689.2	2344.1	2350.47	2366.64	1424.65	1221.56	1585.25	2274.81	2343.92	2059.6
PSMD6	3230.26	2931.38	2604.14	2050.68	2059.76	2100.48	1574.29	1772.29	1637.17	1596.21	1537.86	1650.74
PITRM1	1945.9	1908.72	2271.61	2050.68	1828.58	1870.83	2341.17	2026.18	1731.73	2311.27	2167.08	2276.95
PRDX2	2459.45	1882.74	1731.26	2581.06	2032.97	1980.37	2675.77	2576.91	2134.07	1612.42	1480.22	1573.18
GTF2F1	2231.2	1877.93	2003.85	2314.21	1806.75	1809.33	3108.05	2660.88	2144.26	1560.77	1574.01	1613.4
PSMD14	2984.61	2775.53	2908.63	926.79	1052.7	1090.59	2176.99	2865.94	2602.23	1700.54	1704.94	1896.82
HACD3	2403.36	2331.06	2431.11	934.541	921.732	933.011	2663.3	2968.47	2853.46	2108.7	2245.24	1887.24
EVI5L	927.492	727.314	980.176	4373.74	3380.35	3437.05	1846.54	1489.12	1105.04	2357.86	1870.06	2156.3
ADH5	2750.56	2739.93	2522.94	1796	1712.5	1604.66	1781.08	2073.05	1880.05	1823.09	2029.31	1925.54
EMC1	2529.08	2888.09	3055.56	1973.17	1590.46	1639.25	2388.97	2104.29	1818.87	1545.57	1624.82	1467.86
YTHDC1	2150.93	2133.84	2042.52	2051.78	2580.65	2459.84	1241.77	1491.07	1728.95	2261.64	2341.97	2128.54
EIF3K	2087.1	1673.98	1800.86	1969.85	1750.2	1788.19	2806.7	2782.94	2125.72	1821.06	1697.12	2299.93
NAA25	3201.25	3281.57	3751.54	1101.74	1064.61	1157.86	1953.57	2066.21	2316.69	1587.1	1655.11	1437.22
PSMC6	3912.1	3364.31	3383.25	1158.21	1478.34	1430.74	1662.61	1943.18	2130.36	1274.14	1400.1	1417.11
MRPL37	2586.15	2516.74	2608	1596.69	1307.69	1161.7	3335.62	3147.17	2278.69	1362.25	1258.43	1382.64
UTP20	2901.44	3403.75	3860.77	1214.68	1246.17	1244.33	2182.18	2019.34	2428.87	1397.7	1430.39	1189.22
GOLPH3	2268.92	2102.09	2479.44	1654.27	1436.67	1505.69	2446.12	2583.74	2163.73	2144.15	1967.76	1765.64
PPARD	1076.43	1245.86	1217	3615.26	2882.27	2854.76	1890.19	1504.74	1414.68	2293.04	2199.32	2317.16
DNAJA2	3023.3	2723.58	3145.46	1997.53	1931.77	1992.86	1769.65	1871.89	1732.65	1448.34	1491.94	1374.98
MED15	1149.94	1104.44	1261.47	2481.41	1882.16	1899.65	2884.64	2335.72	2050.63	2472.31	2222.77	2755.7
TLE1	1098.68	1144.85	1246.97	3833.39	3003.32	3339.04	1651.18	1591.65	1322.9	2319.37	1872.01	2074.92
AMOTL1	1395.59	1705.72	1948.75	2200.16	1766.07	1894.85	2169.71	1806.47	1845.75	2732.61	2891.06	2139.07
TRIR	2214.76	1633.57	1470.26	2057.32	1913.91	1716.12	3009.33	3076.86	2383.44	1626.6	1494.87	1885.33
CPOX	1679.93	1565.26	1329.13	2997.4	2740.39	3022.92	1355.03	1451.04	1283.96	2346.72	2466.05	2240.56
RDX	2334.69	2363.77	2588.67	1428.39	1692.65	1610.43	1627.28	1790.85	1933.82	2329.5	2538.35	2238.65
LRRC58	2502.97	2473.44	3093.26	1064.09	1307.69	1464.38	1982.67	2210.73	2433.5	2051.99	2143.63	1740.75
ANKRD50	2393.68	2687.02	3249.85	1738.42	1981.38	2019.76	1536.88	1553.56	1884.69	1988.18	1926.72	1499.45
LNPEP	2118.05	2584.08	2828.4	1337.59	1375.16	1377.9	1966.04	1921.69	2447.41	2155.29	2460.19	1885.33
DGKD	746.636	785.037	884.478	2726.11	2456.63	2505	1648.07	1264.53	1242.25	3425.38	3351.25	3407.76
RPRD1A	2920.78	2789	3082.62	1662.02	1686.7	1720.93	1476.61	1647.31	1778.08	1920.32	1974.6	1782.88
CSNK2A2	2634.5	2848.65	3251.79	2077.25	1890.1	1729.58	1871.48	1708.82	1559.3	1571.91	1668.78	1629.67
VPS37B	1279.53	1068.84	1144.51	3195.6	2670.94	2799.03	2328.7	1990.05	1577.84	2175.55	1955.06	2249.18
CDC42BPA	1474.9	2157.89	2368.28	1212.47	1522.99	1563.35	1819.52	1621.92	2158.17	3055.7	2901.81	2576.65
IER5	1439.11	1080.39	1101.01	3256.5	2972.56	3018.11	2041.9	1999.81	1592.67	2094.52	1764.53	2026.08
VEGFA	1261.16	1232.39	1003.38	1972.06	1927.8	1814.13	3247.29	3260.44	3039.79	1892.97	1872.01	1860.43
SCARB2	2340.49	2542.71	2591.57	1479.32	1461.48	1433.63	1758.22	1913.88	2000.57	2448	2470.93	1935.12
CBL	1544.53	2045.33	1927.49	2070.61	1770.04	1880.43	1993.06	1559.42	2231.41	2513.83	2703.47	2135.24
EML4	2326.95	2521.55	2811	1564.58	1630.15	1672.89	1652.22	1593.6	1957.93	2261.64	2355.64	2003.1
DAP3	2983.64	2930.42	2358.61	1844.72	1930.78	1914.07	1550.39	1714.68	1673.32	1797.77	1841.72	1802.03
LMNB1	3492.36	3419.15	3148.36	366.509	328.411	362.25	3962.22	3868.78	3852.81	568.196	453.347	506.521
AP1G1	2378.21	2791.89	3028.49	1852.47	1634.12	1696.91	1799.78	1674.65	2015.4	1765.36	1945.29	1730.21
ANP32A	3545.55	3377.78	3105.82	932.327	888.99	933.972	2302.72	2663.81	2330.6	1324.78	1368.83	1532.97
VEZT	2982.68	2875.58	2695	1373.02	1673.8	1626.76	1254.24	1561.38	1738.22	2172.51	2277.48	2062.47
DEGS1	2980.74	2902.52	2689.2	1433.92	1379.13	1472.06	2195.69	2288.85	2373.24	1523.29	1564.24	1479.35
CIC	834.646	1053.45	1222.8	3696.09	2559.82	2636.64	2593.68	1724.45	1627.9	2263.67	1909.14	2157.26
SNX6	2948.83	3003.54	3004.33	1395.17	1552.76	1480.71	1522.33	1641.45	1731.73	1998.31	2031.27	1965.76
CLIP1	2620	3013.16	3232.45	590.178	807.632	810.019	2520.94	2474.38	3120.45	1651.92	1801.66	1611.48
GPBP1	2937.22	2921.76	3095.19	1055.23	1403.93	1456.69	1701.06	2013.48	2071.03	1852.46	1833.9	1896.82
HMGXB3	1374.31	1170.82	1472.2	2413.86	1929.78	2021.68	2374.42	1981.26	2056.19	2421.67	2422.08	2575.69
SNU13	1978.78	1927	1766.06	1791.57	1607.33	1677.69	2317.27	2594.48	2262.93	1934.5	2035.17	2319.08
ZHX3	1611.26	1568.15	1700.32	2453.72	2215.53	2269.59	2029.43	1546.73	1726.16	2420.65	2508.06	2156.3
HDAC3	1525.19	1419.99	1472.2	2327.5	2192.71	2222.51	1654.3	1716.64	1577.84	2602.96	2606.74	2885.92
NUP205	3222.53	3607.71	4022.2	861.461	817.554	812.901	2456.51	2314.24	2626.33	1201.21	1223.25	1035.06
ABR	1536.79	1621.06	1815.36	2526.81	2079.6	2157.17	3043.62	2266.39	2172.08	1796.75	1657.06	1528.18
YLPM1	2423.67	2991.99	3392.92	2427.15	2020.07	2028.41	1942.14	1579.93	1575.06	1292.37	1320.96	1189.22
ETV5	2369.51	2317.59	2519.07	2347.43	1900.02	2025.53	2358.83	2230.26	1868	1389.6	1464.58	1391.26
PSMA4	3233.17	3058.37	2510.37	895.787	1125.13	1008.92	2036.7	2361.11	2378.81	1746.11	1825.11	2001.19
NAV3	2492.33	2984.3	3458.65	1031.98	930.662	968.563	2343.25	2033.01	2771.88	1774.47	1836.84	1552.12
TCF3	1564.84	1418.07	1635.56	2275.45	1882.16	1943.85	3117.4	2686.27	2092.35	1907.15	1797.75	1846.07
OSBPL9	2122.88	2247.36	2370.21	1839.19	2093.49	2062.04	1251.12	1369.01	1697.43	2327.47	2426.97	2357.38
BTBD1	3328.91	3165.16	3333.95	1096.2	1188.63	1194.37	1990.98	2430.44	2310.21	1405.8	1447	1256.25
RTCB	1825	1540.25	1872.39	2116.01	1675.79	1842	2413.91	2525.15	2091.42	2096.55	1964.83	2182.16
KDSR	2105.47	1952.97	2247.44	1457.18	1455.52	1449	2298.57	2273.22	2235.11	2256.58	2389.84	2007.89
ARHGAP45	504.85	451.204	615.752	2275.45	1748.22	1755.52	3339.78	2842.51	1960.71	3108.36	2514.9	3006.57
SUMO1	2505.87	2235.82	1881.09	837.101	1017.97	1038.71	1993.06	2574.95	2543.82	2316.33	2530.53	2628.35
TGFBI	193.429	199.145	198.162	1324.3	1173.75	1161.7	1933.83	1714.68	1599.16	5046.91	4886.18	4662.1
ATP6V0B	1332.73	1091.93	969.543	2578.85	2261.17	2232.12	2225.83	2217.57	1821.65	2351.78	2381.05	2600.59
APEH	1603.53	1348.8	1599.79	3408.2	2738.41	2771.17	1883.95	1863.11	1414.68	1838.28	1641.43	1953.31
RHEB	2743.79	2615.83	1877.22	1681.95	1628.16	1444.2	1999.29	2264.44	2413.11	1783.59	1840.74	1770.43
C12orf49	1760.2	1972.21	2021.25	2006.39	1718.45	1710.36	2356.76	2109.18	2070.1	2166.44	2197.36	1962.89
RRP7A	1838.54	1503.69	1566.93	2484.73	1933.75	1926.56	2819.17	2707.75	1912.5	1788.65	1708.84	1849.9
ZMYND8	1882.06	2010.7	2255.18	1118.35	1176.72	1197.25	3146.5	2641.35	3098.2	1845.37	1897.41	1755.11
HADHB	2349.2	2141.54	2291.91	1870.19	1809.73	1861.22	1599.23	1753.74	1544.46	2374.06	2176.85	2247.27
ATP6V0A1	894.609	909.142	883.512	3266.47	2686.81	2763.48	1542.08	1224.49	1283.96	2877.44	2885.2	2801.66
EIF1AX	3519.44	3177.67	3377.45	747.412	884.03	856.141	1855.89	2482.19	2324.11	1538.48	1695.16	1552.12
ARHGAP5	1964.27	2377.24	2966.63	976.618	1647.01	1694.99	1369.58	1469.59	2215.65	2625.25	2685.88	2004.06
DCAF13	3866.65	3333.52	3296.25	1804.86	1885.14	1923.67	1110.83	1356.32	1407.26	1295.4	1268.2	1447.75
MPZL1	1801.79	2047.25	2052.18	2671.86	2274.07	2320.52	1505.71	1313.35	1359.05	2240.37	2211.04	2197.48
OGFR	1185.72	882.205	942.477	2417.18	1974.43	1922.71	3335.62	3181.34	2198.03	1978.05	1820.23	2151.52
BAZ1B	2669.32	3367.19	4072.47	861.461	732.227	812.901	2759.94	2448.01	2714.4	1175.89	1201.76	1168.16
DAPK3	608.334	544.523	630.251	4260.8	3650.22	3503.35	1582.6	1605.32	1080.94	2228.22	1951.15	2329.61
IKBIP	3846.34	3379.7	3645.21	481.665	716.352	716.814	2028.39	2639.4	2512.3	1310.6	1337.57	1353.91
UACA	1642.21	1721.12	2039.62	514.884	1245.18	1112.69	1633.52	2271.27	2651.36	3018.22	3020.03	3091.79
EFCAB14	1982.65	2083.81	2104.38	1688.6	1427.74	1578.72	1791.47	1908.02	1918.06	2477.37	2670.25	2318.12
TPBG	1347.23	1351.69	1180.27	2160.3	1888.11	2006.31	2666.42	2656.98	2532.7	2164.41	2134.83	1856.6
ESAM	1371.41	1233.36	1122.27	1257.87	990.192	1081.95	3905.07	3598.29	2977.68	2181.63	1991.21	2214.71
DKC1	3151.93	3013.16	3024.63	1053.02	1065.6	1034.86	2551.07	2946.99	2511.37	1201.21	1198.83	1149.96
ICE1	1819.2	2124.22	2304.48	1836.97	2146.08	2189.84	1490.12	1512.55	1972.76	2251.51	2320.47	1929.37
PCM1	2719.61	2949.66	3696.44	645.542	1136.04	1148.25	1671.97	1966.61	2567.92	1812.96	1872.99	1701.49
EXOC2	1768.91	1970.29	2123.71	1895.66	1804.77	1880.43	1900.58	1762.53	1987.59	2236.32	2339.03	2207.05
SELENOI	2495.23	2707.22	3196.69	1360.84	1306.7	1381.74	1826.8	1880.68	2124.8	1961.84	2047.88	1579.88
BCAR3	2121.92	2107.86	2016.42	1288.87	1191.6	1301.03	3164.16	2929.41	2778.36	1718.77	1600.39	1643.08
TRIM27	2209.93	2180.02	2057.98	2331.92	2072.66	2032.25	2144.77	1828.93	1742.85	1722.82	1697.12	1837.45
SUMO3	3139.35	2949.66	2909.6	1027.55	853.272	937.815	2756.82	2895.24	2726.45	1190.07	1200.78	1266.78
CDCA7L	2495.23	2812.09	3110.66	1895.66	1719.44	1662.32	1852.78	1892.4	1941.24	1517.21	1517.34	1424.77
TAX1BP1	2669.32	2470.56	2833.23	892.465	1502.16	1466.3	1490.12	2019.34	2039.51	2067.18	2178.8	2209.92
STK11	915.886	796.582	1087.47	2805.84	2165.92	2036.1	2897.11	2715.57	1523.14	2466.23	2042.01	2352.59
SCOC	2971.07	2874.62	2985.96	1121.67	1386.07	1183.8	1258.39	1875.8	1740.07	2038.82	2220.81	2146.73
EIF2AK1	2579.38	2839.03	3142.56	2238.91	1856.36	2056.27	1534.8	1396.35	1448.05	1558.74	1518.32	1621.06
PPP4R3A	3567.8	3803.01	4025.1	1389.63	1538.87	1500.89	1598.19	1602.39	1779.93	972.313	1063.02	923.036
RHOC	1459.42	1239.13	1166.74	2432.69	1964.51	2090.87	2774.49	2704.82	2076.59	1888.92	1751.83	2213.75
GTF2H3	3084.23	2916.95	3047.83	1172.61	1196.57	1292.38	2194.65	2427.51	2496.54	1316.67	1366.88	1243.8
PCYOX1	1698.31	1697.07	1992.25	2058.43	1885.14	1949.62	1655.34	1578.95	1660.34	2671.84	2743.53	2149.6
ALAS1	1312.42	1361.31	1301.1	2970.82	2464.57	2708.71	1705.22	1660	1531.48	2337.6	2094.77	2292.27
KLHDC3	2436.24	2251.21	2362.48	1920.02	1638.08	1555.66	2707.98	2641.35	2221.21	1308.57	1279.92	1413.28
DDX18	3178.04	2886.17	3225.69	921.254	1065.6	1017.57	1980.59	2373.8	2517.86	1585.07	1493.89	1479.35
APEX1	3440.13	2713	2757.83	1562.37	1425.76	1424.02	2306.88	2560.31	2243.46	1045.24	1057.16	1166.24
SELENOT	3119.04	2778.42	2820.66	1221.33	1414.84	1307.75	1653.26	2124.8	2090.49	1744.09	1804.59	1621.06
ZDHHC7	1958.47	1723.04	1730.29	2871.17	2530.05	2434.86	1905.77	1721.52	1667.76	1617.48	1774.31	1761.81
NUP50	2423.67	2779.38	2969.53	696.477	688.571	677.418	2906.46	3066.12	2922.98	1609.38	1535.91	1380.72
RELA	1333.69	1242.01	1377.47	2657.46	2102.42	2323.4	2690.32	2033.99	1992.23	2031.73	1814.36	2054.81
HARS	1903.34	1667.24	1860.79	2133.72	1924.82	1892.93	2471.06	2477.31	2034.87	1746.11	1698.1	1825.96
CFL2	3224.46	2976.6	3116.46	1373.02	1327.53	1360.6	1469.34	1616.06	1747.49	1791.69	1878.85	1744.58
SNX5	3787.34	3670.24	3222.79	595.715	727.266	732.188	2434.69	2704.82	3023.11	914.582	872.497	931.653
NDFIP1	1834.67	1779.8	1821.16	1999.74	1928.79	1842	1689.63	1857.25	1849.46	2367.99	2439.67	2199.39
VPS26A	3086.16	2759.18	3172.52	1272.26	1498.19	1477.83	1352.95	1679.53	1783.64	1727.88	1832.93	1946.61
PPP1R9B	1274.7	1040.94	1187.04	3269.79	2515.17	2461.76	2376.5	2218.54	1522.21	1995.27	1683.44	2041.4
SP3	2787.31	2593.7	3045.89	1087.35	1143.98	1250.1	1959.81	2085.74	2452.97	1778.52	1721.55	1665.1
CNN2	971.014	963.98	1058.47	2365.14	1848.43	1761.29	2764.1	2302.52	1865.22	2595.87	2435.76	2626.44
RNMT	1394.62	1828.87	2034.78	2072.82	2110.36	2049.55	1582.6	1443.22	1786.42	2469.27	2517.83	2266.42
TRAK1	1134.46	1199.68	1234.4	2606.53	2189.73	2216.74	1800.82	1499.86	1542.61	2887.57	2707.38	2532.6
EGR1	1632.54	1735.55	1419.03	3091.52	2710.63	2947.01	1323.86	1225.47	1107.82	2137.06	2034.2	2186.94
TBC1D4	1688.64	1828.87	2151.75	1760.57	1517.04	1631.57	2211.28	2222.45	2346.36	2101.61	2266.73	1809.69
SARAF	1798.89	1589.32	1651.03	1803.75	1946.65	1982.29	1429.85	1644.38	1544.46	2798.44	2784.56	2549.84
ANXA7	3110.34	3061.26	2880.6	1605.55	1667.85	1560.46	1642.87	1847.48	1753.98	1426.06	1493.89	1472.64
UTP4	3709.97	3740.47	3829.84	1106.17	1077.5	1167.46	2169.71	1857.25	2099.77	899.39	885.199	955.591
TMEM43	2846.31	2916.95	2737.53	1693.03	1716.47	1817.98	1926.55	1797.68	1836.48	1394.66	1421.59	1386.47
ANTXR1	1967.17	2332.02	2553.87	1750.6	1594.43	1569.11	1745.75	1583.84	1815.16	2339.63	2217.88	2012.68
TMEM167A	2348.23	2287.77	1981.62	999.871	1395.99	1379.82	1605.46	1807.45	2059.9	2561.44	2770.89	2281.74
MIER1	2362.74	2695.68	2897.03	1547.97	1707.54	1699.79	1270.86	1497.91	1604.72	2148.2	2154.37	1863.31
MAN1B1	1488.44	1325.71	1570.79	3507.85	2936.84	3021.96	1848.62	1750.81	1354.42	1550.64	1400.1	1690.96
FOXM1	2434.3	2643.73	3184.12	932.327	541.729	618.804	4032.88	3151.07	2835.84	980.416	1015.14	1015.91
PCMT1	1772.78	1572.96	1600.76	1815.93	1740.28	1773.78	1759.25	1896.31	1692.79	2500.67	2590.13	2652.29
RFWD3	3355.03	3628.87	4029.93	601.251	487.159	466.025	2945.95	2647.21	2793.2	839.633	801.173	760.26
KCMF1	2286.33	2481.14	2209.75	1347.56	1332.49	1279.89	2145.81	2280.06	2144.26	1995.27	1990.23	1860.43
RSU1	1536.79	1513.31	1543.73	2072.82	2139.13	2261.9	1291.64	1331.91	1299.72	2876.43	2886.18	2596.76
SUGP2	1856.92	2274.3	1922.65	1261.19	1584.51	1425.94	2403.52	2163.86	3014.76	1773.46	1694.19	1968.63
PIM3	838.515	674.401	789.747	3672.84	3078.72	3075.76	2154.13	2163.86	1613.99	1813.97	1568.15	1896.82
OSBP	1654.79	1863.5	1927.49	2161.4	1909.94	1901.57	2065.8	1870.92	1782.71	2028.69	2181.73	1984.91
CHD8	1806.63	2511.93	2735.6	2268.81	1823.62	2054.35	2119.83	1524.27	1763.25	1604.32	1629.7	1460.2
PLBD2	1328.86	1603.75	1571.76	2278.78	1707.54	2001.5	2213.36	1534.04	1705.77	2524.98	2349.78	2479.94
NOL6	1956.53	1950.09	2158.51	3046.12	2569.74	2687.57	2102.17	1744.95	1480.5	1239.7	1135.32	1216.99
TMEM259	971.981	892.788	941.51	2275.45	2301.85	2238.84	2530.29	2310.33	2032.09	2345.71	2028.34	2411.96
ACTL6A	3565.86	3325.83	3259.52	1165.96	1237.24	1304.87	1722.88	1882.64	1957.93	1195.14	1398.14	1261.04
GADD45GIP1	1903.34	1605.67	1487.66	2632	2100.44	2025.53	2970.88	3158.88	1894.89	1261.98	911.579	1318.49
UGGT1	1796.96	2285.84	2574.17	1571.23	1254.11	1308.71	2346.37	1893.38	2019.11	2156.31	2260.87	1802.03
NQO2	971.014	915.877	906.711	2889.99	3003.32	3139.18	868.716	1023.34	1034.59	2701.21	2894.97	2911.78
ADRB2	1092.87	1133.3	1059.44	2510.2	2340.55	2505	1188.77	1139.54	1272.84	3153.94	3023.94	2812.19
RIF1	3094.86	3207.49	4599.29	486.094	814.577	857.101	1611.7	2105.27	2572.56	1378.46	1282.85	1211.24
AATF	1963.3	1825.02	1857.89	2272.13	1859.34	1866.98	2489.77	2522.22	2015.4	1474.68	1505.62	1545.41
ZNF24	2687.7	2779.38	2960.83	1158.21	1302.73	1252.98	1721.85	1831.86	2367.68	1811.95	1789.94	1531.05
MAP7D3	2032.94	2169.44	2487.17	1033.09	1389.05	1311.6	1606.5	1713.71	1928.26	2611.07	2334.15	2572.82
ALDH18A1	2649.98	2497.5	2743.33	2142.58	1733.33	1866.02	2156.2	1931.46	1664.05	1381.5	1204.69	1217.95
PTDSS1	3281.52	3729.89	3434.48	1100.63	899.904	911.871	2462.75	2372.82	2115.53	949.018	939.913	972.826
PLCG1	1521.32	1615.29	1852.09	2183.55	1817.67	2012.07	2684.08	2100.39	1989.45	1946.65	1671.72	1763.73
COPS3	3720.61	3471.1	3533.08	996.549	981.263	986.82	1849.66	2223.42	1942.17	1119.17	1105.03	1205.5
DHX8	1388.82	1639.34	1632.66	2850.13	2163.94	2373.36	2084.5	1541.85	1559.3	2032.74	2024.43	1839.37
SYDE1	2841.47	2540.79	2915.39	1039.73	780.843	795.605	4136.79	3527.99	2558.65	698.85	623.352	668.339
GPR107	1951.7	2199.26	2588.67	1752.82	1388.06	1446.12	2411.83	1943.18	2105.33	1860.56	1875.92	1568.39
UBE2E1	3498.16	3176.71	2785.86	994.334	1059.64	1093.48	1669.89	1813.31	1997.79	1585.07	1773.33	1629.67
DHCR7	1295.97	1234.32	1354.27	3781.35	3236.48	3209.33	1330.09	1063.38	976.182	2040.84	1732.29	1801.07
NELFB	1716.68	1658.58	1731.26	2744.94	2086.55	2033.21	2785.92	2497.81	1805.89	1350.1	1268.2	1368.28
DCTN4	2403.36	2368.58	2617.67	1485.97	1395	1413.45	1854.85	1846.51	2000.57	1987.17	2056.67	1599.03
DDX6	2314.38	2596.59	3268.22	1010.94	835.413	901.302	2658.11	2519.29	2394.57	1477.71	1671.72	1376.89
ZBTB38	1600.63	1791.35	1926.52	1453.85	1672.81	1871.79	1711.45	1717.61	2134.99	2557.39	2488.52	2089.28
JPT2	2393.68	2396.48	2591.57	1284.44	1040.79	1021.41	2574.97	2440.2	2135.92	1757.25	1674.65	1704.36
XPO7	2102.57	2607.17	2609.94	1425.06	1253.12	1293.34	2438.85	2092.58	2249.95	1668.12	1685.39	1584.67
ABCD3	1760.2	1628.76	1974.85	1538.01	1964.51	1873.71	1119.15	1369.01	1408.19	2880.48	2853.93	2603.46
TMEM165	2745.72	2476.33	2199.11	1147.14	1160.85	1220.31	2446.12	2582.77	2620.77	1397.7	1470.45	1482.22
PSMC4	2074.53	1998.19	1736.09	2088.32	1943.67	1835.27	2329.74	2206.82	1968.12	1678.25	1505.62	1563.61
FLG	119.926	213.576	203.962	5436.73	5557.18	6184.2	139.244	110.341	137.203	1621.53	1743.04	1427.64
MCUR1	2150.93	2078.04	2102.45	1712.96	1511.09	1593.13	1806.02	1969.54	1891.18	2199.86	2013.68	1861.39
ALDH7A1	2362.74	2180.02	2196.21	1557.94	1495.21	1543.17	2154.13	2237.09	1992.23	1655.97	1780.17	1729.26
ZCCHC14	1075.47	1146.77	1332.03	4194.36	3569.85	3718.59	899.89	823.165	879.769	1826.13	1808.5	1599.03
NCOA3	810.468	909.142	1106.81	1934.41	1840.49	2128.34	1089.01	989.165	1313.63	3687.7	3887.64	3171.26
MTCL1	1225.37	1242.01	1393.9	2541.2	2132.19	2278.24	2367.15	1934.39	1655.71	2167.45	2014.66	1904.48
FEZ2	2663.52	2374.35	2543.24	1035.3	980.271	1084.83	2156.2	2474.38	2478.93	1686.36	1629.7	1738.83
SMG7	1857.89	2160.78	2389.54	2087.22	1711.51	1856.41	2040.86	1526.22	1688.16	1898.04	1917.93	1705.32
KLF13	325.928	410.798	387.624	3454.7	2585.61	2721.2	1933.83	1520.36	1502.75	2853.13	2705.42	2432.06
SPG7	1484.57	1809.63	1396.8	2122.65	2226.44	2227.31	1797.7	1533.06	1844.83	1932.47	1944.31	2511.54
KIF20A	3255.41	3361.42	3423.85	518.205	453.425	427.59	3036.35	2986.05	2974.9	757.594	847.094	778.452
RHOB	136.367	107.75	163.363	6184.14	5163.29	5280.98	311.74	327.118	241.033	1823.09	1490.96	1587.54
SPRY2	2114.18	1965.48	1856.92	1500.36	1377.14	1351.95	2573.94	2549.57	2663.41	1673.19	1656.08	1529.14
EMP3	3072.62	2385.9	2316.08	667.688	592.33	593.821	3979.88	4070.91	2957.29	764.684	617.489	788.027
TMTC3	1916.88	2192.52	2724	1111.71	1538.87	1578.72	1127.46	1442.25	1449.9	2640.44	2681.98	2399.51
MFSD12	843.35	725.39	933.777	2709.51	2123.26	2290.73	2569.78	2082.81	1512.02	2609.04	2039.08	2353.55
TYK2	1539.69	1508.5	1509.9	2321.96	2253.23	2080.3	2611.34	2094.53	1966.27	1719.78	1542.75	1633.5
MLF2	1961.37	1648	1633.63	1763.89	1517.04	1509.54	2637.32	2540.78	2042.29	1814.98	1707.87	2003.1
HCFC1	1716.68	1965.48	2552.9	1270.05	999.122	985.859	3873.89	2677.48	2815.45	1426.06	1212.51	1284.02
PCBP2	2858.88	2434.96	2620.57	1151.57	1077.5	1004.12	2536.53	2496.84	2262.93	1318.7	1397.17	1607.65
CYFIP1	1484.57	1707.65	1880.12	1570.12	1286.85	1396.15	3089.35	2736.07	2361.19	1825.11	1765.51	1656.49
EIF2A	3242.84	3143.04	3244.05	964.438	1437.66	1346.19	1373.74	1660.98	1819.8	1559.75	1448.95	1515.73
ZNF106	1976.84	2114.6	2512.3	1222.43	1128.11	1301.03	2250.76	2104.29	2371.39	2061.1	2145.58	1564.56
AMIGO2	1942.03	1978.95	1993.22	700.906	650.868	675.496	2850.35	3252.62	3458.82	1751.18	1717.64	1778.09
GOLGB1	2100.64	2261.79	3293.35	819.385	1485.29	1409.61	1202.28	1341.67	1981.1	2251.51	2243.28	2357.38
NOL11	3527.18	3423.96	3132.89	981.047	1150.93	1115.58	1685.48	2010.55	2123.87	1160.7	1273.08	1159.54
DFFA	2025.2	2179.06	2645.7	2205.69	2030.99	2014.96	1695.87	1563.33	1356.27	1672.18	1681.49	1673.72
TBCD	1651.88	1761.52	2104.38	2813.59	2127.23	2335.89	2225.83	1830.88	1517.58	1516.2	1304.35	1545.41
RBBP4	3134.52	3040.1	3047.83	789.488	752.07	691.831	2538.61	2675.53	2680.1	1095.88	1166.59	1107.83
LPP	2063.89	2471.52	3042.99	1286.66	1274.95	1357.72	1537.92	1457.87	1762.32	2080.35	2390.82	1974.38
MAL2	1074.5	1008.23	1073.94	2396.15	2620.34	2491.55	965.356	1057.52	1067.96	3024.3	3062.04	2838.05
AGTPBP1	1809.53	1962.59	2332.51	1852.47	2312.76	2259.98	987.178	1154.19	1208.87	2355.83	2319.49	2107.47
TNKS2	1909.14	2043.41	2481.37	1761.68	1678.76	1820.86	1461.02	1420.76	1646.44	2303.17	2294.09	1837.45
KLC2	1220.54	1122.72	1320.43	2438.22	2099.45	2011.11	2514.7	2333.77	1666.83	2043.88	1719.59	2149.6
DAZAP2	1921.72	1874.08	1708.06	1087.35	1010.04	1120.38	2468.98	2315.21	2479.86	2242.4	2227.65	2173.54
SUZ12	3340.52	3311.4	3581.41	538.136	804.655	774.466	1784.19	2386.49	2467.8	1171.84	1253.54	1202.63
PES1	1766.01	1596.05	1701.29	2073.93	1687.69	1690.18	2900.22	2665.77	1979.25	1497.97	1402.05	1652.66
ATF6	2301.81	2438.81	2777.17	1381.88	1264.03	1371.17	1704.18	1693.2	1922.7	1949.69	1985.35	1820.22
AKT2	1754.4	1599.9	1906.22	1815.93	1571.61	1488.4	2988.55	2604.25	2008.91	1665.09	1489.99	1714.89
POLDIP2	2503.94	2450.36	2632.17	1384.1	1094.37	1118.46	2982.32	2631.59	2167.44	1244.76	1099.17	1274.44
PHLDA2	1453.62	1113.1	856.446	2396.15	1885.14	1907.34	3163.12	2792.71	2455.75	1708.64	1191.01	1652.66
SRP14	2447.84	2175.21	1632.66	1323.2	1301.74	1202.06	2109.44	2467.54	2376.03	1781.56	1736.2	2021.29
EPHB2	899.445	888.939	1064.27	3635.19	2823.74	2843.23	1921.36	1504.74	1372.96	2058.06	1861.26	1697.66
FRYL	1547.43	1776.92	2097.62	1305.48	1518.03	1520.11	1522.33	1392.45	1985.74	2706.27	2821.69	2373.66
PPTC7	1678	1749.02	1989.35	2005.28	1890.1	1772.82	1651.18	1706.87	1919.92	2075.28	2201.27	1924.59
SAFB	2366.6	2134.8	2440.77	1872.4	1600.38	1576.8	2502.24	2522.22	1890.25	1170.83	1199.81	1281.14
RBBP8	3495.26	3681.79	4411.76	687.619	1029.88	1046.39	1415.3	1754.72	1859.66	1011.81	1105.03	1055.17
ZMIZ1	997.127	915.877	1157.07	2734.97	2238.35	2254.22	2490.8	1680.51	2004.28	2255.56	2027.36	1791.49
WSB2	3073.59	3001.61	3237.29	644.435	585.384	598.626	2818.13	2844.46	2546.6	1120.19	1050.32	1017.83
RICTOR	1621.9	1725.93	2055.08	807.205	1231.29	1274.12	1644.95	1822.09	2694	2675.89	2768.93	2210.88
LARP4B	2072.59	2117.48	2200.08	1524.72	1285.86	1450.92	2317.27	2235.14	2158.17	1802.83	1721.55	1635.42
CCDC6	2425.6	2644.69	3227.62	2252.2	1930.78	2067.81	1159.67	1262.58	1179.21	1430.11	1438.2	1488.92
TES	1594.82	1758.64	1511.83	2411.65	2410	2498.28	1191.89	1289.92	1285.82	2179.6	2203.23	2164.92
TRIM33	2165.44	2326.25	2808.1	1306.59	1475.37	1599.86	1494.28	1749.84	1846.68	1884.87	2118.22	1720.64
SEC13	2078.39	1722.08	1834.69	2358.5	2098.45	2206.17	2208.16	2067.19	1661.27	1335.92	1406.94	1516.69
PSMD4	2220.57	1874.08	1810.52	2235.59	2020.07	2129.3	2015.92	2119.92	1668.69	1384.53	1364.93	1636.38
CCNL1	2133.52	2238.7	2125.65	1726.24	2605.46	2637.6	1002.76	1119.04	1556.51	1729.91	1778.21	1804.9
DDX58	1854.98	2018.39	2245.51	777.308	774.89	903.224	2115.68	2603.27	2663.41	2183.65	2365.41	1940.86
UBR2	1633.51	1849.07	2118.88	1977.6	1963.52	2121.61	1432.97	1364.13	1596.38	2200.87	2261.85	1925.54
AHR	1327.89	1282.42	1248.9	2666.32	2418.93	2395.46	1139.93	1212.78	1126.36	2508.77	2594.04	2516.33
PITPNB	2316.31	2504.23	2302.54	1234.61	1414.84	1260.67	1887.07	2004.69	2032.09	1800.81	1838.79	1838.41
C5orf24	2008.76	1977.99	1867.55	1311.02	1514.06	1645.02	1391.4	1650.24	2054.34	2361.91	2633.12	2018.42
PPP4R3B	2724.45	2723.58	3300.12	874.748	1077.5	1075.22	1733.28	2102.34	2055.27	1609.38	1629.7	1518.6
MSH2	3411.12	3524.97	3483.78	576.891	806.64	767.74	1913.05	2150.19	2382.52	1172.85	1164.63	1069.53
MT1E	1275.66	1107.33	602.219	2663	2878.31	2581.87	1069.27	1401.24	1245.95	2353.81	2355.64	2886.88
PPM1A	2620	2917.91	2776.2	1880.16	1940.7	1906.38	1231.37	1292.85	1424.87	1518.23	1561.31	1345.3
KIAA2013	1394.62	1242.98	1391	2620.92	2219.5	2156.21	2521.98	2216.59	1709.48	1626.6	1602.35	1702.45
SNRPD1	3743.82	3166.12	2974.36	902.43	803.663	877.28	1950.46	2501.72	2242.53	971.3	1039.57	1216.99
MGAT5	1267.93	1469.06	1779.59	2656.36	1992.29	2171.58	1744.71	1305.54	1455.47	2321.4	2253.05	1960.97
DPYSL2	1289.2	1329.56	1319.47	2007.49	1537.87	1597.94	1954.61	1742.02	1425.8	2681.96	2647.78	2839
MED1	1905.28	2425.34	3038.16	1417.31	1205.49	1223.2	2179.06	1590.67	2226.77	1884.87	1838.79	1433.39
ROCK2	1817.27	2008.77	2712.4	645.542	1101.32	1096.36	1533.76	1958.8	2486.34	2414.58	2575.48	2014.59
GALNT1	2603.55	2383.97	2943.43	1218	1681.74	1591.21	1231.37	1488.14	1446.2	1909.18	1921.84	1937.03
NFAT5	1647.05	2289.69	2838.06	1386.31	1465.45	1564.31	1340.48	1177.62	1806.82	2315.32	2654.62	1850.86
CTIF	307.552	326.137	349.925	4461.22	3551.99	3368.83	738.824	563.424	553.448	2870.35	2665.37	2577.61
TBC1D1	1867.56	1998.19	2401.14	2483.62	2029.99	1926.56	1442.32	1393.42	1173.64	1975.01	1859.31	1757.02
VDAC3	2430.44	2172.32	2068.62	1416.21	1469.41	1470.14	1839.27	1999.81	1893.03	1819.04	1728.38	1978.21
SSB	2990.41	2873.66	2825.5	767.343	1406.91	1316.4	1096.29	1502.79	1682.59	1813.97	1915.98	2092.15
RCOR1	2244.74	2315.67	2607.04	1946.59	1808.74	1880.43	1675.08	1591.65	1528.7	1651.92	1596.48	1394.13
TSN	2529.08	2219.46	2407.91	1174.82	1154.89	1046.39	2154.13	2553.47	2302.79	1577.98	1587.69	1531.05
DHX16	1302.74	1334.37	1451.9	2775.94	2348.48	2383.93	1967.08	1585.79	1404.48	1970.96	1809.48	1903.52
RAB8B	1553.23	1844.26	1772.82	1071.84	1303.72	1226.08	1429.85	1609.22	1880.05	2988.85	3039.57	2514.41
TTC1	2106.44	1892.36	1793.12	1524.72	1558.71	1507.61	1371.66	1796.71	1660.34	2175.55	2301.91	2532.6
CASC3	2248.61	2329.14	2312.21	1550.19	1357.3	1516.26	2167.63	1978.33	2176.71	1446.32	1481.19	1653.61
UBXN4	2395.62	2288.73	2606.07	704.228	1088.42	1106.93	1743.67	2247.84	2551.24	1770.42	1921.84	1781.92
SLC44A2	1736.03	1779.8	2167.21	2666.32	2057.77	2185.03	1332.17	1115.13	965.058	2153.27	2024.43	1990.65
SEC16A	1299.84	1581.62	1760.26	2213.45	1757.15	1762.25	2683.04	2062.31	2127.58	1700.54	1619.93	1602.86
HERC2	1243.75	1649.93	1990.32	1618.84	1532.91	1498.01	2929.32	2126.75	2549.38	1748.14	1728.38	1552.12
PRMT5	2225.4	2373.39	2509.4	1787.14	1477.35	1504.73	1999.29	1831.86	1555.59	1615.46	1702.98	1583.71
CPNE3	2483.63	2647.58	2898	1195.86	1263.04	1241.45	1463.1	1688.32	1740.07	1966.91	1935.52	1632.55
ZC3H14	3129.68	3292.15	3957.44	1122.78	1401.95	1475.91	1298.92	1475.45	1584.33	1206.28	1153.88	1048.47
TSR1	3200.28	3253.67	3677.11	1297.73	1198.55	1295.26	1917.2	1911.93	1928.26	825.453	862.727	755.472
GID8	2002.96	1962.59	1984.52	1638.77	1367.22	1388.47	2351.56	2336.69	2161.88	1649.89	1630.68	1646.91
WAPL	2676.09	2845.76	3217.95	1405.13	1409.88	1322.17	1630.4	1809.4	1942.17	1405.8	1346.36	1109.75
BIRC5	2272.79	2145.38	2337.34	735.232	584.392	540.973	3610.99	3682.27	2456.68	1222.48	1135.32	1378.81
FMNL2	1442.01	1685.52	1690.66	1631.02	1716.47	1731.5	1632.48	1634.61	2011.7	2309.24	2539.33	2075.87
SERPINB1	1282.43	1127.53	1032.37	2160.3	2243.31	2158.13	1533.76	1613.13	1555.59	2482.44	2412.31	2499.09
SF3B4	2376.28	1925.07	1941.99	1849.15	1674.79	1787.23	2312.07	1964.66	1951.44	1371.37	1382.51	1534.88
AP2A2	1415.9	1314.17	1549.53	2330.82	2196.68	2168.7	2173.87	1764.48	1625.12	1887.91	1749.88	1878.63
ARFIP2	1196.36	1107.33	1015.94	2672.97	2310.78	2285.92	1652.22	1693.2	1280.25	2300.13	2137.76	2402.38
PCNX3	1177.02	1191.02	1487.66	2215.66	1855.37	1951.54	2810.86	2121.87	1954.22	1876.77	1684.42	1726.38
LSM14A	2711.87	2720.69	2594.47	1013.16	1009.04	1126.15	2028.39	2290.8	2404.76	1340.98	1440.16	1347.21
GPAA1	1903.34	1411.34	1520.53	2757.12	2273.08	2350.3	2163.48	1810.38	1478.64	1516.2	1329.75	1512.86
ABHD2	868.496	1041.91	1112.61	1673.09	1344.4	1420.17	2086.58	1578.95	1787.35	3147.86	3354.18	2610.16
SLC26A2	1325.96	1317.05	1539.86	1904.52	1916.89	1817.98	1189.81	1277.22	1353.49	3035.44	2990.72	2349.72
ARF3	2024.23	2110.75	2001.92	1348.66	1101.32	1104.05	2315.19	2104.29	2134.99	1881.83	1939.43	1937.99
UBA6	3154.83	3303.7	4117.9	644.435	880.061	834.04	1463.1	1797.68	1808.67	1214.38	1482.17	1294.55
CNP	1971.04	2082.85	2340.24	1840.29	1492.23	1404.8	2784.88	2652.09	1869.86	1101.95	1150.95	1287.85
AKIRIN1	1848.21	1896.21	1719.66	2141.47	2109.37	2089.91	1570.13	1502.79	1538.9	1886.9	1960.92	1695.74
ABL1	1511.65	1854.84	1910.09	2261.06	1829.57	1820.86	2566.66	2087.69	2028.38	1408.84	1407.92	1254.33
LPIN2	1798.89	1822.13	2053.15	1379.67	1245.18	1224.16	2453.4	2287.87	2171.15	1967.92	1860.28	1675.64
NUP93	2176.08	2168.47	2178.81	2194.62	1865.29	2002.47	1776.92	1591.65	1466.59	1532.41	1569.13	1406.58
STRN4	1795.02	1629.72	1891.72	1375.24	1135.05	1104.05	3442.65	3114.94	2409.4	1441.25	1149	1432.43
SNX17	2254.42	2190.6	1939.09	1619.95	1292.81	1312.56	2634.21	2622.8	2175.78	1349.08	1183.2	1315.61
DIDO1	1839.51	1775.95	2127.58	1704.1	1537.87	1617.15	2471.06	2155.07	2182.27	1548.61	1538.84	1391.26
ARHGDIB	2321.15	2226.2	2092.78	640.006	491.128	518.873	3048.82	2953.82	2781.15	1545.57	1484.12	1750.32
LRBA	1292.11	1567.19	1829.85	2119.33	1901.01	2172.54	1202.28	1135.64	1357.2	2637.4	2621.4	2009.8
TTYH3	1397.52	1361.31	1419.03	3665.09	2663	2670.27	1900.58	1419.79	1167.15	1616.47	1237.91	1327.1
TMEM127	1007.77	1010.16	1048.81	2702.86	2161.95	2271.51	1767.57	1546.73	1390.57	2386.22	2304.84	2245.35
CPSF7	2584.21	2621.6	2448.51	1220.22	1118.18	1133.83	2609.27	2172.65	2429.79	1144.49	1175.38	1165.28
DAZAP1	2196.39	1936.62	1935.22	909.074	868.155	805.214	3548.64	3218.45	2652.29	1224.51	1150.95	1357.74
SH3KBP1	1516.48	1367.08	1410.33	1225.76	1067.58	1053.12	2430.54	2474.38	2370.46	2380.14	2347.83	2156.3
HNRNPH3	4034.93	3768.37	3159.96	623.397	822.515	736.031	1706.26	2051.57	2137.77	787.979	966.293	1004.42
PDXK	997.127	953.397	1128.07	2434.9	2088.53	2085.1	2169.71	2027.15	1529.63	2186.69	1987.3	2206.09
PPP1R12C	961.342	922.611	954.077	2118.22	1916.89	1873.71	2266.35	2183.39	1667.76	2333.55	2030.29	2562.29
RABL6	1892.7	1622.99	2046.38	1984.24	1510.09	1418.25	3280.55	3004.6	1844.83	1109.04	952.614	1106.88
FOXP4	795.96	881.243	941.51	3590.9	2820.76	2728.89	1917.2	1400.26	1232.05	1879.81	1631.66	1949.48
[truncated: 22,459 more rows]

## Sheet: Table S2 (log2FC)
Gene	log2FC	p-value	FDR	Comparison
MT-CO1	0.670411	1.54095e-06	5.17313e-06	PCvsPD
EEF1A1	-0.132838	0.165326	0.239788	PCvsPD
MT-CO3	0.658022	6.08322e-08	2.33054e-07	PCvsPD
MT-ND4	0.660672	1.03704e-06	3.54003e-06	PCvsPD
MT-CO2	0.586003	3.73743e-06	1.21125e-05	PCvsPD
MT-ATP6	0.400976	0.0056772	0.0121464	PCvsPD
ACTG1	1.70503	1.59561e-58	5.94725e-57	PCvsPD
MMP1	0.816547	2.49788e-17	1.86034e-16	PCvsPD
ACTB	1.26894	5.20688e-28	6.81345e-27	PCvsPD
MT-RNR2	0.795995	1.72316e-08	6.94142e-08	PCvsPD
MT-ND2	-0.044813	0.726948	0.797673	PCvsPD
ENO1	0.207576	0.0924051	0.147808	PCvsPD
MT-CYB	0.166798	0.232361	0.321112	PCvsPD
HSP90AA1	-1.35682	8.40887e-24	9.01205e-23	PCvsPD
THBS1	4.72205	1.78695e-307	4.83252e-304	PCvsPD
CYR61	2.70669	9.79425e-124	2.09107e-121	PCvsPD
PLEC	1.63765	8.02792e-28	1.03987e-26	PCvsPD
PKM	0.834841	1.90833e-13	1.10614e-12	PCvsPD
MT-ND1	0.497995	0.000544044	0.00136328	PCvsPD
HSP90AB1	-0.981851	1.45549e-25	1.69256e-24	PCvsPD
RPLP0	-0.236464	0.0499892	0.0866896	PCvsPD
FLNA	1.43334	2.971e-22	2.92403e-21	PCvsPD
CTGF	3.57618	1.72436e-264	2.79794e-261	PCvsPD
GAPDH	-0.0649026	0.547095	0.643584	PCvsPD
ANXA2	0.86587	1.31653e-16	9.40783e-16	PCvsPD
DYNC1H1	0.186229	0.269052	0.362614	PCvsPD
IGFBP4	0.932904	2.56839e-15	1.68723e-14	PCvsPD
VIM	-0.202157	0.0414815	0.0734962	PCvsPD
FTL	-0.917072	1.28493e-13	7.52138e-13	PCvsPD
YWHAZ	-0.742904	1.28033e-15	8.57986e-15	PCvsPD
MYH9	1.41947	1.14611e-22	1.15413e-21	PCvsPD
LDHA	-0.496768	5.3072e-08	2.04451e-07	PCvsPD
HSPA8	-1.60224	2.99422e-68	1.5151e-66	PCvsPD
TUBB	-1.23913	9.37844e-32	1.45482e-30	PCvsPD
MT-ND5	0.549716	0.000213738	0.000566561	PCvsPD
PABPC1	-1.08266	6.35079e-26	7.50349e-25	PCvsPD
NPM1	-1.84985	3.14458e-46	8.09048e-45	PCvsPD
AHNAK	-0.513923	0.0013534	0.00320277	PCvsPD
FLNB	2.03287	1.55678e-39	3.25241e-38	PCvsPD
HSPA5	1.84855	2.32992e-82	1.75567e-80	PCvsPD
KRT19	4.80597	0	0	PCvsPD
GPRC5A	3.59882	7.45846e-210	7.26125e-207	PCvsPD
ERRFI1	1.30548	4.33569e-45	1.0757e-43	PCvsPD
CANX	-1.61407	9.655e-52	2.98215e-50	PCvsPD
HMGA1	-0.521688	6.89912e-05	0.000194462	PCvsPD
ANKRD1	1.73576	4.1953e-60	1.65493e-58	PCvsPD
HSP90B1	-0.338265	0.00802291	0.0166584	PCvsPD
RPL4	-0.445677	1.11203e-05	3.41869e-05	PCvsPD
RPL3	0.351	0.00112857	0.00270304	PCvsPD
CXCL8	2.24887	8.98034e-92	8.63923e-90	PCvsPD
TMSB4X	1.11829	8.29316e-11	3.99223e-10	PCvsPD
RPL8	0.883223	1.03909e-10	4.97452e-10	PCvsPD
ITGA3	1.2256	3.91387e-19	3.23133e-18	PCvsPD
RPSA	-0.083917	0.509708	0.609262	PCvsPD
RPS2	0.922563	1.40533e-10	6.66233e-10	PCvsPD
LAMB3	1.29516	2.62357e-29	3.61171e-28	PCvsPD
EIF4G2	-2.16476	7.14184e-108	1.02855e-105	PCvsPD
ITGB1	-0.591449	1.03132e-09	4.56885e-09	PCvsPD
ATP1A1	0.17824	0.12648	0.192676	PCvsPD
RACK1	-0.42987	3.07405e-05	9.0209e-05	PCvsPD
ANXA1	1.34975	2.87491e-19	2.39714e-18	PCvsPD
RPL6	-1.07794	2.80096e-19	2.33788e-18	PCvsPD
RPL13A	0.230267	0.0630368	0.106316	PCvsPD
EEF2	1.31284	6.50587e-22	6.28359e-21	PCvsPD
AXL	-1.58019	3.83169e-25	4.34979e-24	PCvsPD
S100A6	1.47975	1.38506e-15	9.26083e-15	PCvsPD
YBX1	-0.669963	5.95626e-09	2.4896e-08	PCvsPD
ACTN4	0.707597	1.37793e-07	5.1023e-07	PCvsPD
MT2A	1.71693	2.16043e-07	7.86695e-07	PCvsPD
PSMD2	-0.215139	0.0620174	0.104793	PCvsPD
EIF4G1	0.220004	0.0821179	0.13344	PCvsPD
NAP1L1	-1.68512	3.07304e-77	1.97869e-75	PCvsPD
CALR	0.179939	0.0885711	0.142434	PCvsPD
RPL13	0.876567	3.78392e-10	1.73408e-09	PCvsPD
TPM4	-1.66168	2.01139e-75	1.24568e-73	PCvsPD
TXNRD1	0.629075	3.07587e-11	1.52939e-10	PCvsPD
MT-ND3	-0.150084	0.397311	0.499124	PCvsPD
RPL15	-0.236411	0.0342383	0.0621886	PCvsPD
NCL	-1.34175	2.94479e-47	7.8503e-46	PCvsPD
NEDD4L	2.00599	1.02159e-87	8.81717e-86	PCvsPD
RPS18	0.035497	0.771452	0.83332	PCvsPD
RTN4	-0.384094	3.56393e-05	0.000103833	PCvsPD
CALM2	0.00901394	0.932527	0.953806	PCvsPD
PSAP	1.37405	4.43092e-37	8.39254e-36	PCvsPD
PHLDA1	-0.31091	0.00128392	0.00304694	PCvsPD
TFRC	-1.56209	9.12931e-58	3.34636e-56	PCvsPD
IER3	2.55486	4.74495e-116	8.49172e-114	PCvsPD
CLTC	-1.00002	7.1502e-17	5.2011e-16	PCvsPD
ITGA6	-0.279313	0.0203126	0.0389589	PCvsPD
MT-ND4L	-0.18351	0.217822	0.303815	PCvsPD
MPRIP	0.720847	1.12817e-10	5.38614e-10	PCvsPD
RPL18A	1.06066	1.32041e-15	8.84353e-15	PCvsPD
CAVIN1	0.859549	4.36029e-10	1.9896e-09	PCvsPD
GNAS	-0.626712	1.35134e-08	5.49914e-08	PCvsPD
ANXA5	0.0700994	0.488467	0.589138	PCvsPD
SLC38A2	0.51699	2.9693e-07	1.06876e-06	PCvsPD
APLP2	-0.291608	0.00199663	0.00461412	PCvsPD
SDC4	1.71493	5.34457e-46	1.36211e-44	PCvsPD
DKK1	2.39728	4.10128e-96	4.34004e-94	PCvsPD
KRT8	1.55693	1.14206e-39	2.39625e-38	PCvsPD
FAM129B	0.415074	0.000981831	0.00237732	PCvsPD
PPIA	-0.492523	0.000143387	0.000388543	PCvsPD
RPL7A	-0.143374	0.26042	0.352582	PCvsPD
HNRNPA1	-1.29948	1.22238e-41	2.732e-40	PCvsPD
CD44	-0.195719	0.051009	0.0882819	PCvsPD
LMNA	1.1637	2.49271e-21	2.33526e-20	PCvsPD
CTNNA1	0.307641	0.00194017	0.00449005	PCvsPD
HNRNPA2B1	-1.97501	8.65795e-69	4.42701e-67	PCvsPD
RPL5	-0.521556	1.04617e-06	3.5702e-06	PCvsPD
RPL19	-0.37944	0.00268786	0.00607708	PCvsPD
CCND1	-0.826857	4.27357e-10	1.95149e-09	PCvsPD
PTMA	-1.3705	3.47791e-39	7.15545e-38	PCvsPD
HNRNPU	-1.61765	2.86177e-69	1.47257e-67	PCvsPD
SPTBN1	-0.0890942	0.531591	0.629208	PCvsPD
RPL12	0.0729779	0.565236	0.65979	PCvsPD
TMSB10	1.10228	1.41612e-10	6.71084e-10	PCvsPD
QSOX1	0.364797	0.000993493	0.00240197	PCvsPD
ATP5F1B	-0.288631	0.00511236	0.011032	PCvsPD
SLC25A3	-0.641593	1.26067e-08	5.14307e-08	PCvsPD
AP2B1	-1.30906	2.07784e-21	1.9511e-20	PCvsPD
DUSP4	1.12608	1.02226e-21	9.74566e-21	PCvsPD
CORO1C	-0.802002	1.17633e-13	6.90564e-13	PCvsPD
UBC	-0.341757	0.000699261	0.0017282	PCvsPD
AGRN	1.84425	1.37573e-62	5.88469e-61	PCvsPD
MSN	-1.29673	6.47536e-29	8.78994e-28	PCvsPD
SERPINB2	4.83822	0	0	PCvsPD
CRIM1	-0.156722	0.140646	0.209484	PCvsPD
DDX5	-0.4724	1.15306e-05	3.53855e-05	PCvsPD
YWHAB	-0.975937	9.40563e-24	1.00537e-22	PCvsPD
LASP1	-0.0166941	0.892921	0.925312	PCvsPD
TUBB4B	-0.233243	0.0360004	0.0649913	PCvsPD
CSDE1	-2.28721	1.90505e-102	2.41494e-100	PCvsPD
RHOA	-0.737279	1.56954e-12	8.58448e-12	PCvsPD
RPS3	0.356804	0.00570831	0.0122044	PCvsPD
MT-RNR1	0.601819	6.4087e-06	2.02521e-05	PCvsPD
HNRNPC	-1.22751	4.63083e-31	6.92746e-30	PCvsPD
F3	1.52612	1.11866e-31	1.72651e-30	PCvsPD
BZW1	-1.54826	1.21738e-55	4.185e-54	PCvsPD
FAT1	0.824127	6.42893e-07	2.24496e-06	PCvsPD
TMBIM6	-0.754388	5.82983e-14	3.4966e-13	PCvsPD
CITED2	3.66923	2.48136e-255	3.77461e-252	PCvsPD
MYOF	-0.0966913	0.451386	0.553325	PCvsPD
HNRNPK	-1.36227	1.18659e-46	3.09876e-45	PCvsPD
TLN1	0.29471	0.0601234	0.101933	PCvsPD
SERBP1	-0.889018	4.28228e-21	3.95546e-20	PCvsPD
WDR1	0.27773	0.0211031	0.0403225	PCvsPD
TPM3	-1.07726	3.40216e-28	4.49052e-27	PCvsPD
RPLP1	0.188545	0.183551	0.261696	PCvsPD
PKN1	0.255478	0.0887181	0.142625	PCvsPD
H3F3B	-0.274756	0.0135679	0.0269442	PCvsPD
PTTG1IP	0.859893	3.58131e-16	2.48405e-15	PCvsPD
CAPN2	-1.26882	1.36908e-40	2.97784e-39	PCvsPD
DUSP6	1.67786	3.86566e-60	1.53171e-58	PCvsPD
NEAT1	2.39591	3.28573e-14	2.00708e-13	PCvsPD
NDRG1	3.64737	1.28112e-213	1.3557e-210	PCvsPD
RPL29	0.262304	0.078391	0.128068	PCvsPD
RPS12	-0.0691989	0.668251	0.749934	PCvsPD
SLC7A5	1.64644	1.76731e-31	2.69852e-30	PCvsPD
EIF4A2	-0.649102	9.05256e-10	4.02503e-09	PCvsPD
RPL28	0.909889	7.12267e-11	3.44718e-10	PCvsPD
RPS3A	-0.988982	7.60338e-22	7.30591e-21	PCvsPD
RPL7L1	-1.45661	1.07642e-43	2.56099e-42	PCvsPD
HSPA9	-1.26213	6.67623e-43	1.55495e-41	PCvsPD
RPL27	-0.0588173	0.643272	0.728485	PCvsPD
CTNNB1	-0.433319	0.000585006	0.00145886	PCvsPD
DST	-0.70135	0.0296732	0.0546512	PCvsPD
SPTAN1	0.462899	0.00102427	0.00246926	PCvsPD
ILF3	-0.913374	1.50073e-16	1.06927e-15	PCvsPD
P4HB	-0.0207935	0.854548	0.89836	PCvsPD
EPHA2	0.776182	2.81611e-10	1.30597e-09	PCvsPD
UBA52	0.440812	0.00195313	0.00451703	PCvsPD
RAD21	-2.06886	8.86314e-94	8.87737e-92	PCvsPD
RPS27A	-1.26054	5.50202e-19	4.48923e-18	PCvsPD
RPL32	-0.038624	0.750157	0.816507	PCvsPD
TRIM28	0.123385	0.339849	0.439067	PCvsPD
PYGB	1.55347	1.06871e-34	1.85663e-33	PCvsPD
NAMPT	-0.66257	4.41336e-09	1.8652e-08	PCvsPD
SET	-2.21397	3.40572e-125	7.74691e-123	PCvsPD
CFL1	0.112807	0.424857	0.527111	PCvsPD
RPL10A	0.0157721	0.901406	0.931329	PCvsPD
ARHGAP29	-0.157242	0.253011	0.344255	PCvsPD
XRCC5	-1.6438	4.6284e-59	1.74923e-57	PCvsPD
RPS5	0.201879	0.109887	0.170657	PCvsPD
RPS8	-0.242045	0.0434876	0.0765935	PCvsPD
ODC1	-0.00886327	0.930799	0.952479	PCvsPD
XRCC6	-1.01198	1.64111e-19	1.39174e-18	PCvsPD
FASN	0.930934	6.96733e-10	3.12644e-09	PCvsPD
TGFBR2	0.692339	1.9634e-11	9.89176e-11	PCvsPD
NORAD	0.530581	1.34321e-07	4.97903e-07	PCvsPD
ACTN1	-0.0459332	0.71633	0.788903	PCvsPD
TOP2A	-2.87303	4.86839e-93	4.81673e-91	PCvsPD
CSE1L	-2.42268	3.17981e-100	3.79379e-98	PCvsPD
HEG1	1.92822	1.10524e-39	2.321e-38	PCvsPD
EMP1	0.32421	0.00133958	0.00317283	PCvsPD
EZR	0.740324	1.46296e-11	7.43362e-11	PCvsPD
RPL7	-1.04301	3.08345e-20	2.72902e-19	PCvsPD
SMURF2	0.519767	1.99321e-07	7.27872e-07	PCvsPD
PLK2	1.78859	3.84392e-82	2.86107e-80	PCvsPD
APP	-0.00854341	0.927917	0.95033	PCvsPD
PRRC2A	0.082551	0.524028	0.622101	PCvsPD
SLC20A1	0.675749	6.47037e-12	3.37293e-11	PCvsPD
CLIC1	-0.827349	4.07453e-12	2.15916e-11	PCvsPD
LDLR	1.59985	1.45928e-34	2.50653e-33	PCvsPD
PRKDC	-1.48921	7.09662e-23	7.23606e-22	PCvsPD
RPS14	-0.0893778	0.460564	0.562367	PCvsPD
DCBLD2	-0.757932	7.87006e-12	4.07986e-11	PCvsPD
OGFRL1	-0.331371	0.00884375	0.0181828	PCvsPD
IL6ST	-1.22071	6.17515e-14	3.69552e-13	PCvsPD
HDLBP	-0.51252	0.000305638	0.000793178	PCvsPD
AREG	6.37984	0	0	PCvsPD
CLIC4	-0.981776	3.6806e-24	4.00636e-23	PCvsPD
FKBP1A	-0.813835	7.98437e-14	4.73518e-13	PCvsPD
EIF3A	-1.22224	2.71547e-25	3.11607e-24	PCvsPD
TPT1	-0.33474	0.00164728	0.00384993	PCvsPD
CCT5	-1.12922	2.7502e-34	4.65164e-33	PCvsPD
DDX3X	-1.29815	1.17608e-32	1.88816e-31	PCvsPD
TGM2	4.14477	7.77858e-283	1.57769e-279	PCvsPD
PGK1	-0.372421	0.0007743	0.00190303	PCvsPD
TIMP2	0.739382	1.81297e-12	9.87154e-12	PCvsPD
SQSTM1	1.71252	8.77299e-52	2.71316e-50	PCvsPD
ATP2A2	-0.638891	6.99751e-08	2.65988e-07	PCvsPD
MCL1	-0.992444	2.09125e-23	2.1892e-22	PCvsPD
ANXA6	0.485652	7.24057e-05	0.000203591	PCvsPD
GANAB	-0.6775	8.07419e-10	3.60318e-09	PCvsPD
BSG	1.10856	1.78841e-21	1.68648e-20	PCvsPD
YWHAE	-1.97561	1.21134e-99	1.41066e-97	PCvsPD
ID1	3.08517	3.35698e-118	6.33377e-116	PCvsPD
SLC16A3	1.79767	1.66754e-40	3.6141e-39	PCvsPD
NUCKS1	-2.59878	1.11825e-157	5.04021e-155	PCvsPD
G3BP1	-0.94012	9.58148e-20	8.25208e-19	PCvsPD
YWHAQ	-1.2751	1.79906e-37	3.45327e-36	PCvsPD
ITGA2	-0.462039	0.000512637	0.00129002	PCvsPD
MACF1	-0.24924	0.0930754	0.148626	PCvsPD
RPS19	0.573508	0.000194424	0.000518302	PCvsPD
RPL31	-0.540173	5.04228e-06	1.61203e-05	PCvsPD
GNB1	-0.963483	3.55453e-21	3.3071e-20	PCvsPD
SERPINE1	1.23208	1.22764e-31	1.89111e-30	PCvsPD
CCT3	-0.65002	7.83637e-10	3.49898e-09	PCvsPD
SEPT2	-1.48839	9.57516e-54	3.12399e-52	PCvsPD
NT5E	-2.05579	2.45943e-106	3.44023e-104	PCvsPD
RPL18	0.561359	4.1375e-06	1.33522e-05	PCvsPD
ATP5F1A	-0.438703	9.63075e-06	2.98033e-05	PCvsPD
EXT1	1.30349	2.90658e-30	4.17118e-29	PCvsPD
FTH1	1.08508	5.48458e-18	4.22969e-17	PCvsPD
TMEM123	-1.03285	4.87909e-20	4.26246e-19	PCvsPD
RPS4X	-0.278661	0.00559028	0.0119741	PCvsPD
RPS6	-0.907971	6.91292e-18	5.30768e-17	PCvsPD
LAMA5	1.56837	1.00449e-36	1.87319e-35	PCvsPD
UBR4	0.199495	0.207711	0.291264	PCvsPD
RPS24	-0.917082	1.90806e-12	1.03685e-11	PCvsPD
HSPD1	-1.72109	9.77923e-68	4.80842e-66	PCvsPD
PTPN11	-1.47285	3.23894e-35	5.74581e-34	PCvsPD
EIF1	-0.133845	0.36333	0.463887	PCvsPD
HNRNPH1	-1.64978	5.61554e-34	9.40652e-33	PCvsPD
BTF3	-1.04342	1.49578e-17	1.12572e-16	PCvsPD
CALU	-0.348756	0.000163445	0.000440152	PCvsPD
ALCAM	-0.964768	4.33999e-11	2.13396e-10	PCvsPD
PLAT	3.69649	1.22447e-248	1.75308e-245	PCvsPD
RPL27A	-0.183516	0.178886	0.256264	PCvsPD
DHCR24	0.172274	0.192817	0.273212	PCvsPD
RPS11	0.154271	0.241267	0.331295	PCvsPD
SRRM2	0.15743	0.274835	0.36906	PCvsPD
PFN1	-0.662826	4.55584e-06	1.46479e-05	PCvsPD
KPNB1	-2.05945	1.27503e-80	9.04751e-79	PCvsPD
SNRNP200	0.00839339	0.947164	0.9644	PCvsPD
EGFR	-1.21863	1.00882e-20	9.16183e-20	PCvsPD
ACTR2	-1.558	8.9298e-60	3.47748e-58	PCvsPD
EIF3E	-1.68331	4.37724e-38	8.60562e-37	PCvsPD
FLNC	1.2969	5.79222e-16	3.96894e-15	PCvsPD
TPI1	-0.478434	9.26045e-05	0.00025706	PCvsPD
RPL11	-0.232639	0.0458702	0.0803306	PCvsPD
MAP4	0.230748	0.0754677	0.123916	PCvsPD
IPO5	-2.01951	2.79911e-76	1.76955e-74	PCvsPD
CCT6A	-1.21355	4.56626e-39	9.35506e-38	PCvsPD
RPS16	0.238868	0.0572109	0.0975314	PCvsPD
NCEH1	-1.06642	3.66644e-25	4.16803e-24	PCvsPD
ITPR3	0.769044	8.85771e-07	3.04675e-06	PCvsPD
MT-ND6	0.918523	4.71678e-12	2.48489e-11	PCvsPD
PGAM1	-0.691037	1.78326e-09	7.75601e-09	PCvsPD
EIF5A	-0.951837	2.00312e-14	1.24309e-13	PCvsPD
RPS9	1.02189	3.50559e-12	1.86742e-11	PCvsPD
RAC1	-0.788092	9.20642e-15	5.83985e-14	PCvsPD
CNBP	-1.88018	3.56226e-77	2.28163e-75	PCvsPD
RPL14	-0.859877	8.22092e-10	3.6653e-09	PCvsPD
KPNA2	-1.1055	1.54365e-25	1.79165e-24	PCvsPD
VCL	0.552802	5.94499e-06	1.88528e-05	PCvsPD
RPL24	-0.31122	0.0186143	0.0359337	PCvsPD
CDC42EP3	0.830279	1.46034e-17	1.10075e-16	PCvsPD
CCT7	-0.613871	4.52799e-08	1.75432e-07	PCvsPD
RPL10	0.096316	0.484835	0.585861	PCvsPD
CDCP1	-0.5307	7.90694e-05	0.000221305	PCvsPD
PTPRF	0.429669	0.00266359	0.00602782	PCvsPD
HIF1A	-0.292729	0.0188742	0.0364066	PCvsPD
TARS	-1.03188	9.42784e-24	1.00726e-22	PCvsPD
B2M	-0.646019	9.64541e-06	2.98411e-05	PCvsPD
SLC38A1	-1.74969	2.67862e-51	8.11892e-50	PCvsPD
ETS1	-0.585632	2.71587e-08	1.07412e-07	PCvsPD
GCN1	0.182312	0.207193	0.290653	PCvsPD
MKI67	-2.92196	3.65644e-73	2.11891e-71	PCvsPD
RPL35	0.800345	2.71038e-08	1.07213e-07	PCvsPD
PRPF8	-0.537504	0.000526637	0.00132265	PCvsPD
RPL23	-0.533573	8.71129e-05	0.000242702	PCvsPD
FN1	2.01655	2.31942e-57	8.38815e-56	PCvsPD
CAPRIN1	-1.49191	4.50771e-36	8.23673e-35	PCvsPD
STMN1	-2.38018	4.4917e-75	2.75374e-73	PCvsPD
VCP	-0.443299	0.000143507	0.000388783	PCvsPD
TPX2	-2.52838	4.25168e-116	7.6653e-114	PCvsPD
CALM1	-0.447595	3.112e-06	1.01614e-05	PCvsPD
TNC	1.73397	9.54428e-38	1.85839e-36	PCvsPD
HSPA4	-0.828822	3.838e-17	2.83414e-16	PCvsPD
SEC61A1	0.0859551	0.474778	0.57611	PCvsPD
MTCH1	-0.0686677	0.564122	0.658679	PCvsPD
DDB1	-0.348816	0.00429488	0.0093878	PCvsPD
TAGLN2	1.10572	6.58871e-26	7.78081e-25	PCvsPD
BAG6	0.37349	0.00225551	0.00516238	PCvsPD
SLC2A1	0.877556	4.27682e-15	2.77213e-14	PCvsPD
IARS	-1.46562	4.55075e-42	1.03225e-40	PCvsPD
RAN	-1.35377	1.61826e-37	3.11359e-36	PCvsPD
DSTN	-0.711072	9.11974e-14	5.39013e-13	PCvsPD
PXN	-0.0339563	0.730322	0.800257	PCvsPD
HUWE1	-0.0301668	0.856337	0.899736	PCvsPD
KTN1	-2.02278	1.85265e-09	8.03916e-09	PCvsPD
IPO7	-1.77456	2.37855e-50	6.94144e-49	PCvsPD
PAICS	-2.3865	3.44909e-137	9.87617e-135	PCvsPD
GNG12	-2.15445	1.29927e-80	9.19273e-79	PCvsPD
LGALS1	0.724837	1.68431e-06	5.62878e-06	PCvsPD
EIF4H	-0.266574	0.00785672	0.0163398	PCvsPD
KHSRP	-0.350374	0.00333985	0.00744197	PCvsPD
TMPO	-3.10886	1.05744e-228	1.28685e-225	PCvsPD
SSR3	-1.3526	1.25875e-37	2.43149e-36	PCvsPD
ARF1	0.350514	0.00117134	0.00279858	PCvsPD
TNPO1	-1.4717	8.41129e-34	1.39742e-32	PCvsPD
EIF5	-1.86681	1.8424e-85	1.50477e-83	PCvsPD
MRFAP1	-0.512009	5.10448e-07	1.8011e-06	PCvsPD
PTBP1	-0.502946	1.204e-05	3.68327e-05	PCvsPD
UCA1	6.65444	1.51548e-189	1.11774e-186	PCvsPD
PPP1CC	-0.662251	1.83715e-12	9.9965e-12	PCvsPD
STT3B	-0.776814	3.33916e-14	2.0374e-13	PCvsPD
IQGAP1	-1.24583	4.89609e-21	4.50874e-20	PCvsPD
MYC	1.60584	3.74166e-47	9.92028e-46	PCvsPD
DNMT1	-1.14557	4.17498e-19	3.44107e-18	PCvsPD
DDX21	-1.96285	1.49355e-56	5.27597e-55	PCvsPD
LARP1	-1.03722	1.10325e-16	7.93968e-16	PCvsPD
TEAD1	-0.363928	0.00498393	0.0107749	PCvsPD
LOXL2	1.03174	1.70623e-20	1.53126e-19	PCvsPD
EIF3B	-0.251992	0.0371713	0.0667298	PCvsPD
RPN2	-0.577753	1.02131e-09	4.52533e-09	PCvsPD
LAMC1	-0.233984	0.075094	0.123427	PCvsPD
COTL1	0.492981	5.98765e-05	0.000169951	PCvsPD
SRSF3	-1.45887	3.14257e-44	7.55055e-43	PCvsPD
SFPQ	-1.83537	4.2017e-84	3.28827e-82	PCvsPD
AZIN1	-0.478856	5.31181e-07	1.87151e-06	PCvsPD
LCP1	-0.647581	6.02286e-08	2.3096e-07	PCvsPD
RRBP1	1.33043	3.18578e-30	4.56379e-29	PCvsPD
LGALS3BP	0.874373	1.84642e-15	1.22419e-14	PCvsPD
SSR1	-0.905222	3.06812e-17	2.27668e-16	PCvsPD
DNAJC5	1.04328	1.52574e-14	9.56103e-14	PCvsPD
XPO1	-2.21312	4.05344e-91	3.79448e-89	PCvsPD
CCT4	-1.38864	5.15016e-45	1.27259e-43	PCvsPD
RPS7	-0.794269	3.89421e-09	1.65268e-08	PCvsPD
PTP4A2	-0.783996	3.92835e-16	2.71857e-15	PCvsPD
PODXL	0.317457	0.00334964	0.00746106	PCvsPD
PTGES3	-1.88558	1.77534e-72	9.9792e-71	PCvsPD
TNIP1	0.418703	0.000413067	0.00105384	PCvsPD
DEK	-2.62524	2.09162e-56	7.33545e-55	PCvsPD
ZFP36L1	0.775142	3.02897e-15	1.98177e-14	PCvsPD
LAMC2	0.401687	0.000600837	0.00149634	PCvsPD
BIRC3	0.843889	5.66967e-06	1.80173e-05	PCvsPD
CCT2	-1.12495	6.15773e-31	9.16654e-30	PCvsPD
TUBA1C	-0.99726	1.03293e-19	8.87412e-19	PCvsPD
AMOTL2	1.43369	1.88197e-39	3.91499e-38	PCvsPD
SRSF10	-1.03058	2.02945e-10	9.47896e-10	PCvsPD
MYL12B	-0.287453	0.0499307	0.0866247	PCvsPD
SF3B1	-0.861199	1.25843e-15	8.43538e-15	PCvsPD
EEF1B2	-1.18941	2.55171e-25	2.93092e-24	PCvsPD
RPL9P9	-0.692402	4.6145e-10	2.10165e-09	PCvsPD
ANLN	-2.58032	1.01611e-75	6.35764e-74	PCvsPD
MAPRE1	-1.03539	3.23633e-26	3.86881e-25	PCvsPD
OAZ1	0.685301	1.17186e-07	4.37387e-07	PCvsPD
RPS15	0.797269	5.93224e-08	2.27593e-07	PCvsPD
DHX9	-1.32474	3.74387e-37	7.11336e-36	PCvsPD
ATP1B1	0.598378	3.90879e-10	1.78962e-09	PCvsPD
TUBA1B	-0.801123	5.66838e-12	2.96821e-11	PCvsPD
TOMM20	-0.851471	3.02679e-19	2.51946e-18	PCvsPD
PAPOLA	-1.6759	7.36839e-37	1.3806e-35	PCvsPD
CCT8	-0.837008	1.74681e-16	1.23808e-15	PCvsPD
EIF5B	-1.52703	2.22883e-16	1.56785e-15	PCvsPD
TCP1	-0.9892	6.97776e-24	7.49478e-23	PCvsPD
TRAM2	0.0790137	0.549967	0.646187	PCvsPD
HMGB1	-2.45454	1.73669e-121	3.52243e-119	PCvsPD
STIP1	-0.374507	0.000618345	0.0015379	PCvsPD
FLII	-0.477024	0.000386828	0.000991157	PCvsPD
RANGAP1	-0.145605	0.269844	0.363492	PCvsPD
NFE2L1	0.2141	0.095062	0.151164	PCvsPD
SAT1	3.09922	5.19117e-130	1.27624e-127	PCvsPD
PEG10	0.518161	4.46095e-05	0.0001284	PCvsPD
SSRP1	-1.16966	5.50042e-24	5.94999e-23	PCvsPD
SERINC3	-0.195258	0.0458997	0.0803766	PCvsPD
HNRNPM	-1.41652	1.57136e-38	3.14776e-37	PCvsPD
ANTXR2	-1.44268	6.92267e-46	1.75694e-44	PCvsPD
JUN	1.68188	1.0242e-53	3.32818e-52	PCvsPD
FOSL2	1.16944	3.80737e-19	3.14661e-18	PCvsPD
LRPPRC	-1.03871	5.99794e-19	4.88731e-18	PCvsPD
RPL37A	-0.0944167	0.580075	0.673251	PCvsPD
NOTCH2	0.211879	0.160666	0.234256	PCvsPD
MALAT1	1.70566	1.89532e-28	2.52491e-27	PCvsPD
SEPT9	0.811449	3.75612e-09	1.59742e-08	PCvsPD
FKBP8	1.46514	1.00877e-27	1.29976e-26	PCvsPD
UBA1	0.726568	5.00868e-09	2.10546e-08	PCvsPD
F2RL1	0.740927	2.67538e-13	1.52962e-12	PCvsPD
H2AFZ	-1.82195	2.09823e-51	6.3836e-50	PCvsPD
TRIO	0.613869	2.15604e-06	7.13473e-06	PCvsPD
TM4SF1	0.417045	0.000194899	0.000519454	PCvsPD
NCOR2	0.600579	0.000215957	0.000572009	PCvsPD
RHOBTB3	-0.441359	1.6126e-05	4.86658e-05	PCvsPD
MCFD2	-0.48603	2.97637e-06	9.73682e-06	PCvsPD
PDLIM5	-0.426241	3.87238e-05	0.000112349	PCvsPD
KCTD20	-0.455559	9.50034e-05	0.000263358	PCvsPD
DIAPH1	-0.312737	0.0119527	0.0239734	PCvsPD
UBE2D3	-1.27604	5.35631e-42	1.21272e-40	PCvsPD
FRMD6	-0.596214	2.83273e-09	1.21469e-08	PCvsPD
HK1	0.657273	4.74474e-08	1.83655e-07	PCvsPD
HNRNPA3	-1.84206	9.84506e-78	6.42959e-76	PCvsPD
CENPF	-3.20131	3.87702e-22	3.79576e-21	PCvsPD
RAB10	0.0242837	0.797674	0.854139	PCvsPD
TSC22D1	1.63423	9.42894e-60	3.66014e-58	PCvsPD
SNAPC1	0.67695	2.30669e-10	1.07367e-09	PCvsPD
KRT81	5.45784	0	0	PCvsPD
RPL41	-0.135878	0.320496	0.418462	PCvsPD
ARF6	-0.194528	0.0605905	0.102667	PCvsPD
SYNCRIP	-1.77618	5.7255e-71	3.06945e-69	PCvsPD
MTATP6P1	0.506438	0.000240572	0.00063273	PCvsPD
VAT1	1.03911	3.86282e-17	2.8516e-16	PCvsPD
SRSF6	-0.827442	2.01278e-15	1.33014e-14	PCvsPD
RPL37	0.0506639	0.758568	0.823055	PCvsPD
PRDX1	-0.474845	0.000530004	0.00133056	PCvsPD
VDAC1	-0.800735	1.23971e-11	6.32961e-11	PCvsPD
ETF1	-1.34441	3.8663e-37	7.33451e-36	PCvsPD
KIF5B	-1.84856	6.04174e-36	1.09821e-34	PCvsPD
PLOD2	0.0531881	0.708597	0.782689	PCvsPD
AP2M1	-0.0612654	0.563359	0.658135	PCvsPD
MAP1B	-0.837457	4.49173e-09	1.897e-08	PCvsPD
HLA-E	1.25635	1.33914e-29	1.86461e-28	PCvsPD
IMPDH2	-0.238124	0.0370233	0.0665123	PCvsPD
DNAJB1	1.12148	8.12529e-26	9.54908e-25	PCvsPD
CDV3	-0.562497	3.66534e-09	1.56017e-08	PCvsPD
HPCAL1	1.1832	5.7457e-23	5.8882e-22	PCvsPD
HDGF	-2.7061	2.42297e-112	3.87978e-110	PCvsPD
DHX15	-1.24777	4.75042e-35	8.37224e-34	PCvsPD
PXDN	0.443791	0.00112758	0.00270092	PCvsPD
LAMB2	1.35115	2.86199e-25	3.27957e-24	PCvsPD
NOLC1	-1.45094	2.5824e-51	7.83704e-50	PCvsPD
BUB3	-1.85993	3.82057e-63	1.6546e-61	PCvsPD
HM13	0.56725	5.83457e-07	2.04592e-06	PCvsPD
KLF6	1.08107	3.88881e-27	4.86381e-26	PCvsPD
TXN	-0.751594	9.76823e-08	3.66953e-07	PCvsPD
GPI	-0.296918	0.0110645	0.02233	PCvsPD
STC1	2.13769	6.94823e-103	9.04348e-101	PCvsPD
COPB1	-0.82661	6.79488e-13	3.79053e-12	PCvsPD
AHCY	0.122863	0.315079	0.412638	PCvsPD
H1F0	0.96174	7.21788e-19	5.85197e-18	PCvsPD
SUPT16H	-1.96512	5.08369e-75	3.0933e-73	PCvsPD
PFKP	1.101	1.26702e-20	1.14597e-19	PCvsPD
MYO10	1.17007	9.61663e-19	7.73238e-18	PCvsPD
CAPNS1	-0.122174	0.35476	0.455143	PCvsPD
HNRNPUL1	-1.29891	1.42806e-28	1.9087e-27	PCvsPD
LMNB2	-0.606377	6.00716e-06	1.904e-05	PCvsPD
ARHGEF12	-0.368122	0.00257711	0.00584679	PCvsPD
HMGN2	-2.47543	5.03835e-91	4.69841e-89	PCvsPD
CAST	0.131009	0.27266	0.366624	PCvsPD
SDCBP	-1.30249	5.651e-34	9.45939e-33	PCvsPD
PRKCSH	0.142078	0.208311	0.291955	PCvsPD
KIAA0100	-0.541723	0.000390456	0.000999928	PCvsPD
GDI2	-1.41489	8.95869e-45	2.19583e-43	PCvsPD
SERTAD2	0.64596	1.3034e-07	4.84106e-07	PCvsPD
RPS20	-0.186493	0.151739	0.223288	PCvsPD
SON	-0.69067	4.36292e-09	1.84535e-08	PCvsPD
CAPZA1	-2.63057	8.55606e-124	1.84289e-121	PCvsPD
GLO1	-1.27097	7.95897e-40	1.68008e-38	PCvsPD
TGOLN2	-1.28584	1.42059e-26	1.73051e-25	PCvsPD
ABL2	0.0918055	0.481268	0.582441	PCvsPD
HNRNPD	-1.58863	5.97672e-38	1.17029e-36	PCvsPD
TMED2	-1.20571	3.90243e-33	6.36178e-32	PCvsPD
UBE2S	0.399834	0.00432507	0.00944953	PCvsPD
ATP13A3	-0.972872	5.6974e-15	3.65689e-14	PCvsPD
EIF2S1	-1.37827	1.65755e-47	4.43331e-46	PCvsPD
MYO1C	-0.215909	0.0857722	0.138482	PCvsPD
PPP2CA	-1.08052	3.53649e-26	4.21521e-25	PCvsPD
RAB7A	-0.573082	2.53853e-09	1.09142e-08	PCvsPD
POLR2B	-0.0686672	0.492082	0.59247	PCvsPD
MBNL1	-1.41606	2.52599e-24	2.77063e-23	PCvsPD
SMARCA4	0.0966734	0.467514	0.569112	PCvsPD
UBB	0.815989	2.8452e-10	1.31828e-09	PCvsPD
CD59	-0.791502	9.60666e-17	6.94642e-16	PCvsPD
PLS3	-1.67164	1.10125e-61	4.54292e-60	PCvsPD
MAT2A	-0.648687	3.60129e-10	1.65443e-09	PCvsPD
TUBB6	-0.51062	8.13817e-06	2.5417e-05	PCvsPD
NSD2	-2.59391	4.61314e-88	3.9957e-86	PCvsPD
LRRC59	-0.0888184	0.404361	0.506003	PCvsPD
CPA4	6.97688	0	0	PCvsPD
DAP	-0.111449	0.323851	0.422163	PCvsPD
SURF4	-0.512983	4.76495e-06	1.52819e-05	PCvsPD
RPS21	0.196072	0.306089	0.402785	PCvsPD
NABP1	2.08895	1.8957e-51	5.7819e-50	PCvsPD
NPLOC4	0.0671553	0.628089	0.714588	PCvsPD
RPS13	-0.629925	2.22956e-05	6.64037e-05	PCvsPD
PMAIP1	0.389444	0.00123666	0.00294253	PCvsPD
CXCL1	1.36509	8.13566e-18	6.22685e-17	PCvsPD
ARF4	-1.21218	1.76033e-26	2.13264e-25	PCvsPD
RAD23B	-0.828168	1.73256e-17	1.2987e-16	PCvsPD
RBM39	-0.965506	5.64094e-14	3.38498e-13	PCvsPD
NACA	-1.04054	1.48031e-18	1.17897e-17	PCvsPD
CLSTN1	0.937535	1.08427e-16	7.80772e-16	PCvsPD
SF3B2	-0.0753758	0.512612	0.612102	PCvsPD
ATP2B1	-0.710826	7.26534e-08	2.75609e-07	PCvsPD
FAM91A1	-0.320711	0.00260847	0.00591416	PCvsPD
PPP2R1A	0.29182	0.0156804	0.0307011	PCvsPD
RPL9	-1.15797	4.55851e-15	2.94922e-14	PCvsPD
ENC1	0.123247	0.255869	0.347445	PCvsPD
RPLP2	0.863372	3.81569e-08	1.48902e-07	PCvsPD
PRRC2C	-0.64944	3.5365e-05	0.000103071	PCvsPD
EHD1	0.678547	3.87901e-07	1.3825e-06	PCvsPD
ECT2	-2.60547	3.97252e-66	1.8558e-64	PCvsPD
OXSR1	0.0814158	0.428407	0.530744	PCvsPD
SBF1	1.923	7.30374e-37	1.36954e-35	PCvsPD
ATF4	0.612112	4.47694e-06	1.44037e-05	PCvsPD
MYADM	2.58818	6.96592e-72	3.82717e-70	PCvsPD
ERBIN	-1.21834	4.39854e-19	3.6131e-18	PCvsPD
AHNAK2	3.01383	2.33478e-90	2.13632e-88	PCvsPD
NCOA4	-0.276995	0.00538698	0.0115784	PCvsPD
EIF3D	-0.00716252	0.949875	0.966229	PCvsPD
FOSL1	-2.34962	1.20963e-94	1.24751e-92	PCvsPD
SRPK1	-1.8031	4.11701e-62	1.72172e-60	PCvsPD
CKAP5	-1.74225	1.4315e-37	2.76298e-36	PCvsPD
EIF3H	-0.907866	2.09643e-20	1.87385e-19	PCvsPD
VARS	0.439185	0.00183665	0.00426426	PCvsPD
CAV1	-1.31464	1.90373e-40	4.11866e-39	PCvsPD
BCL2L1	0.249296	0.0258623	0.0484388	PCvsPD
SCD	-0.298178	0.0147265	0.029025	PCvsPD
DUSP1	3.77424	5.12453e-182	3.37097e-179	PCvsPD
EPRS	-1.06799	1.34883e-17	1.01828e-16	PCvsPD
DNM2	0.771192	8.45496e-10	3.76482e-09	PCvsPD
MBOAT7	-0.198015	0.111856	0.17346	PCvsPD
UQCRC1	0.858572	1.63109e-10	7.68173e-10	PCvsPD
MAP7D1	0.829239	7.45801e-09	3.09182e-08	PCvsPD
TNFRSF10B	1.30833	1.21975e-37	2.3599e-36	PCvsPD
HNRNPF	-0.942168	4.44884e-19	3.65318e-18	PCvsPD
MAP4K4	-1.40228	2.15289e-31	3.27337e-30	PCvsPD
COLGALT1	0.0625269	0.641773	0.727125	PCvsPD
TOMM34	-0.881759	8.45342e-19	6.82187e-18	PCvsPD
RPL35A	-0.344753	0.00966566	0.0197485	PCvsPD
GNAI2	0.0696315	0.558777	0.654069	PCvsPD
GMFB	-1.51587	1.75507e-35	3.14092e-34	PCvsPD
KHDRBS1	-0.855622	1.48339e-17	1.11709e-16	PCvsPD
DDX24	0.135586	0.237054	0.326376	PCvsPD
CAPG	0.890697	4.24437e-10	1.93852e-09	PCvsPD
NAA50	-1.98625	6.39759e-89	5.6417e-87	PCvsPD
GIPC1	1.65637	1.16429e-36	2.16649e-35	PCvsPD
LMAN1	-1.26134	6.26648e-29	8.52542e-28	PCvsPD
TPD52L2	-1.25338	2.39227e-32	3.81306e-31	PCvsPD
CCNI	-0.908688	9.42713e-15	5.97829e-14	PCvsPD
ARHGDIA	0.355134	0.00483936	0.0104828	PCvsPD
DAG1	0.604949	5.03309e-07	1.77743e-06	PCvsPD
TINAGL1	3.28925	1.47439e-208	1.3802e-205	PCvsPD
CSNK2A1	0.0770898	0.433787	0.535882	PCvsPD
BIRC2	-2.2509	4.24048e-72	2.36176e-70	PCvsPD
HP1BP3	-1.05815	2.92401e-27	3.6741e-26	PCvsPD
ACTR3	-1.61813	3.22944e-57	1.16447e-55	PCvsPD
PSMA7	-0.198482	0.134799	0.202598	PCvsPD
PPP1CB	-1.20658	9.44857e-24	1.00863e-22	PCvsPD
HYOU1	0.106688	0.35994	0.460373	PCvsPD
CDC37	0.433168	3.96066e-05	0.000114801	PCvsPD
ACLY	-0.587553	6.27888e-07	2.19508e-06	PCvsPD
PARP1	-0.325049	0.00247761	0.0056368	PCvsPD
PTK2	-0.180734	0.080737	0.131477	PCvsPD
PRNP	-0.81162	2.72193e-12	1.46052e-11	PCvsPD
GRN	1.08137	1.07208e-17	8.14403e-17	PCvsPD
ARPC5	-0.466102	1.82698e-06	6.08219e-06	PCvsPD
NRDC	-0.347736	0.00200661	0.00463542	PCvsPD
BRD2	0.100953	0.359637	0.460113	PCvsPD
PRKAR1A	-1.35666	1.81416e-45	4.54268e-44	PCvsPD
MICAL2	0.441382	0.00509009	0.0109876	PCvsPD
ICMT	-0.929527	8.8805e-16	6.00897e-15	PCvsPD
CALM3	0.214546	0.0518876	0.0895604	PCvsPD
PTPN1	0.875658	1.49595e-14	9.37986e-14	PCvsPD
TACC1	-0.488925	2.48063e-05	7.3468e-05	PCvsPD
DNAJA1	-1.70003	2.42784e-62	1.02767e-60	PCvsPD
PCNX4	-1.30944	1.52295e-24	1.69102e-23	PCvsPD
DNAJB6	-0.253915	0.00931858	0.0190849	PCvsPD
ARHGAP35	0.832043	7.87775e-09	3.26193e-08	PCvsPD
LRP10	0.476936	6.24664e-05	0.000176972	PCvsPD
CAP1	-0.248851	0.0182537	0.0352937	PCvsPD
USP9X	0.26659	0.0585953	0.0996333	PCvsPD
SLC2A3	4.10851	1.06806e-288	2.59955e-285	PCvsPD
LIMA1	-0.372732	0.000389013	0.000996546	PCvsPD
SH3BP4	1.8978	1.98554e-53	6.40928e-52	PCvsPD
EIF4B	-0.619758	6.97609e-09	2.90043e-08	PCvsPD
RPL21	-1.11144	2.12067e-15	1.39916e-14	PCvsPD
PANK3	-0.256968	0.0516946	0.0893096	PCvsPD
MLEC	-0.893589	6.02814e-11	2.92969e-10	PCvsPD
TKT	0.597257	8.48161e-07	2.92358e-06	PCvsPD
KRT18	0.368309	0.0018606	0.00431574	PCvsPD
SUPT5H	1.48519	1.88399e-35	3.36176e-34	PCvsPD
RNF10	-0.401412	0.000403263	0.00103066	PCvsPD
RARS	-0.0797038	0.474246	0.575752	PCvsPD
RPS27	-1.24218	0.00149998	0.00352837	PCvsPD
ASXL1	-0.484694	6.02172e-06	1.90812e-05	PCvsPD
CKAP4	-1.39259	2.44381e-30	3.51744e-29	PCvsPD
PAFAH1B2	-0.527893	7.55896e-05	0.000212053	PCvsPD
AFF4	-0.47917	0.000436834	0.0011104	PCvsPD
C6orf62	-0.643608	4.3938e-11	2.15824e-10	PCvsPD
TM9SF3	-1.70048	4.17245e-60	1.64859e-58	PCvsPD
NONO	-0.799092	1.99866e-15	1.32153e-14	PCvsPD
SLC3A2	0.867305	1.66957e-12	9.11116e-12	PCvsPD
PAWR	0.0734237	0.5195	0.618172	PCvsPD
SLC25A37	0.465281	7.84509e-06	2.45552e-05	PCvsPD
EIF3I	-0.20752	0.0964491	0.152904	PCvsPD
PICALM	-0.261897	0.0104733	0.0212532	PCvsPD
PTX3	1.05748	3.37332e-16	2.34782e-15	PCvsPD
SARS	0.275143	0.00849227	0.0175192	PCvsPD
TRIP12	-1.45241	9.67689e-28	1.24749e-26	PCvsPD
MTND2P28	0.188108	0.256914	0.348611	PCvsPD
SF3B3	-1.4931	2.79454e-26	3.35221e-25	PCvsPD
SLC1A5	-0.394148	0.0038979	0.00858639	PCvsPD
MAP2K2	1.06734	1.09923e-15	7.39681e-15	PCvsPD
ANKRD11	0.115425	0.406348	0.508071	PCvsPD
RTN3	-0.656601	1.48674e-10	7.02638e-10	PCvsPD
ASPH	-1.34979	1.13534e-37	2.20008e-36	PCvsPD
SF1	-0.480563	2.0704e-06	6.86438e-06	PCvsPD
MMP14	-1.38839	9.37966e-33	1.50986e-31	PCvsPD
UBE3C	-0.393429	0.00109719	0.00263253	PCvsPD
MORF4L2	-0.790153	3.70632e-13	2.09786e-12	PCvsPD
AKR1B1	1.93418	6.77267e-64	3.00255e-62	PCvsPD
PDIA4	0.747798	4.7599e-11	2.32914e-10	PCvsPD
MARCKS	0.899002	1.56332e-15	1.04075e-14	PCvsPD
C3	4.01191	1.81554e-286	4.01712e-283	PCvsPD
MTDH	-0.959812	1.16251e-17	8.81171e-17	PCvsPD
CDC20	-0.877038	4.75681e-13	2.67628e-12	PCvsPD
YWHAG	-0.0295048	0.788771	0.847028	PCvsPD
TPR	-1.28062	0.000181038	0.000484793	PCvsPD
NOP56	-0.769906	1.44908e-09	6.34679e-09	PCvsPD
PDCD6IP	-0.824765	1.4054e-15	9.38951e-15	PCvsPD
HNRNPDL	-1.01053	2.34117e-16	1.64497e-15	PCvsPD
HNRNPA0	0.269995	0.0396783	0.0707183	PCvsPD
NPC1	0.507672	1.63784e-05	4.93665e-05	PCvsPD
ELK3	-1.66102	2.51728e-54	8.35853e-53	PCvsPD
SCRIB	1.25128	1.17264e-20	1.06179e-19	PCvsPD
ARPC2	-1.0563	1.10207e-23	1.17081e-22	PCvsPD
IGF2R	0.274631	0.0490636	0.0853886	PCvsPD
RPL34	-0.63517	2.05695e-06	6.82445e-06	PCvsPD
BOP1	0.896538	1.9155e-10	8.95874e-10	PCvsPD
SEC31A	-0.523514	1.23411e-05	3.77033e-05	PCvsPD
ABCF1	-0.111059	0.323018	0.421212	PCvsPD
ARCN1	-0.412323	0.000101773	0.000281451	PCvsPD
PRSS23	0.279381	0.00880698	0.0181133	PCvsPD
PLEKHB2	-0.447103	5.95105e-05	0.000169031	PCvsPD
CCDC50	-1.52501	8.92993e-45	2.19098e-43	PCvsPD
FAM107B	0.623234	2.97679e-10	1.37663e-09	PCvsPD
EFHD2	0.365732	0.00836192	0.0172871	PCvsPD
ILF2	-1.22243	7.78645e-30	1.09673e-28	PCvsPD
PEA15	-0.688139	1.6468e-09	7.17919e-09	PCvsPD
LARS	-1.06788	3.96779e-20	3.48888e-19	PCvsPD
GSPT1	-0.974401	1.19853e-21	1.13993e-20	PCvsPD
TMEM132A	2.43902	2.32754e-80	1.63257e-78	PCvsPD
PRMT1	-0.051017	0.664053	0.74622	PCvsPD
ITGA5	0.817264	5.13286e-10	2.32512e-09	PCvsPD
EIF2S2	-1.52777	2.71407e-38	5.40129e-37	PCvsPD
SMAD3	0.141083	0.233688	0.322617	PCvsPD
CDKN1A	2.58017	2.50174e-114	4.25803e-112	PCvsPD
ABCE1	-2.65392	2.54187e-77	1.64538e-75	PCvsPD
CNN3	-0.382901	0.000133837	0.000364085	PCvsPD
RBPJ	-1.09847	1.80843e-21	1.7047e-20	PCvsPD
PHC2	-0.00168152	0.988198	0.991498	PCvsPD
TRIM25	0.666728	1.84108e-08	7.40052e-08	PCvsPD
PTPN14	-0.25125	0.0830395	0.134731	PCvsPD
JAG1	1.24707	1.72799e-31	2.64015e-30	PCvsPD
RPS25	-0.399919	0.00334769	0.00745738	PCvsPD
DCTN1	0.49975	3.8624e-05	0.000112073	PCvsPD
SERINC1	-0.546982	1.45689e-06	4.90378e-06	PCvsPD
KARS	-0.875368	1.40502e-19	1.19653e-18	PCvsPD
PDIA3	-0.672661	4.43444e-10	2.02267e-09	PCvsPD
RND3	1.02319	1.3209e-17	9.98121e-17	PCvsPD
ADAM9	-1.49893	1.20996e-34	2.09453e-33	PCvsPD
CMPK1	-2.35812	6.75178e-113	1.1179e-110	PCvsPD
KRT7	0.636829	2.65842e-06	8.73659e-06	PCvsPD
ARPP19	-1.50327	6.11164e-45	1.5071e-43	PCvsPD
RBMS2	0.0325994	0.789053	0.847293	PCvsPD
JPT1	1.10115	8.89558e-19	7.16682e-18	PCvsPD
FXR1	-1.11022	3.53938e-21	3.29427e-20	PCvsPD
SLC39A14	0.250584	0.0273387	0.0508714	PCvsPD
FSCN1	2.90867	5.4351e-85	4.36584e-83	PCvsPD
HNRNPR	-1.48504	3.86346e-42	8.79632e-41	PCvsPD
SAE1	-0.301264	0.00840335	0.0173506	PCvsPD
ISG15	1.77604	6.46236e-33	1.04579e-31	PCvsPD
SNRNP70	0.766568	2.89094e-10	1.33845e-09	PCvsPD
ESYT2	0.0817027	0.453102	0.555094	PCvsPD
RRM1	-3.35759	2.12774e-231	2.72563e-228	PCvsPD
ACADVL	1.24732	1.62532e-26	1.97202e-25	PCvsPD
GARS	-0.674566	4.92759e-10	2.23755e-09	PCvsPD
METAP2	-1.91441	8.07965e-65	3.64844e-63	PCvsPD
PPM1G	-0.52334	1.14704e-06	3.89915e-06	PCvsPD
TECR	1.05399	1.7953e-16	1.27133e-15	PCvsPD
SRSF11	-1.17826	1.60845e-14	1.00509e-13	PCvsPD
PAK2	-1.44632	4.07739e-42	9.26607e-41	PCvsPD
TRA2B	-1.16588	1.40131e-29	1.94561e-28	PCvsPD
AGO2	-1.77259	6.47286e-45	1.59456e-43	PCvsPD
TMEM30A	-0.652914	1.08553e-09	4.79677e-09	PCvsPD
STT3A	-1.11261	1.59002e-21	1.50392e-20	PCvsPD
NARS	-1.08548	4.81656e-25	5.44498e-24	PCvsPD
CCNB1	-2.83101	5.80173e-152	2.27755e-149	PCvsPD
CTNNAL1	-1.69548	2.27139e-51	6.90179e-50	PCvsPD
SLC6A6	0.924721	7.50316e-13	4.17225e-12	PCvsPD
EIF4A3	0.56817	6.55091e-08	2.49949e-07	PCvsPD
SLC7A1	-0.720799	1.35819e-06	4.58235e-06	PCvsPD
UBR5	-0.834229	2.9358e-10	1.35845e-09	PCvsPD
API5	-0.636659	2.5268e-09	1.08695e-08	PCvsPD
DENR	-1.411	1.07413e-44	2.62482e-43	PCvsPD
ADGRE5	-0.159665	0.188023	0.267104	PCvsPD
SRP9	-1.98293	2.40161e-63	1.04567e-61	PCvsPD
HADHA	-0.0486271	0.668839	0.75049	PCvsPD
GALNT10	1.17937	3.38015e-20	2.98294e-19	PCvsPD
SLC25A5	-0.743866	3.21217e-10	1.48098e-09	PCvsPD
SND1	1.05349	1.44762e-15	9.66101e-15	PCvsPD
NUP98	-0.62805	1.55782e-06	5.22614e-06	PCvsPD
TMED10	-0.842729	6.74507e-18	5.18045e-17	PCvsPD
PSMD3	0.989456	7.38904e-19	5.98738e-18	PCvsPD
COPA	-0.700789	6.24635e-09	2.60593e-08	PCvsPD
RPS28	0.926379	0.00345341	0.00767813	PCvsPD
EPN1	0.976406	2.47548e-13	1.42034e-12	PCvsPD
SBNO1	-0.752289	1.14757e-08	4.69819e-08	PCvsPD
ECE1	0.508763	6.51184e-05	0.000184121	PCvsPD
RBFOX2	0.0807637	0.507703	0.607521	PCvsPD
RIC8A	0.200468	0.109412	0.170135	PCvsPD
GOT2	-0.54477	3.65097e-06	1.18513e-05	PCvsPD
SEPT11	-1.11867	1.12044e-20	1.01528e-19	PCvsPD
USP1	-3.06799	1.90946e-119	3.74794e-117	PCvsPD
KIFC3	-0.0641264	0.581707	0.674616	PCvsPD
USP22	-0.325473	0.0235372	0.0444707	PCvsPD
EFTUD2	-0.288264	0.0211116	0.0403356	PCvsPD
DSP	0.58589	5.0262e-05	0.000143752	PCvsPD
CTSB	0.936657	3.40673e-16	2.37021e-15	PCvsPD
OSBPL8	-1.42846	5.41749e-18	4.1806e-17	PCvsPD
XPOT	-1.86629	1.2898e-67	6.31638e-66	PCvsPD
G3BP2	-1.18178	4.52657e-28	5.936e-27	PCvsPD
PDS5A	-1.80918	5.84685e-43	1.3644e-41	PCvsPD
UGCG	0.910561	1.78123e-19	1.50486e-18	PCvsPD
THRAP3	-0.444369	0.000137768	0.000374317	PCvsPD
SUPT6H	0.522198	0.000279773	0.000729548	PCvsPD
MET	-0.930245	1.90248e-15	1.26067e-14	PCvsPD
PPP1R14B	-0.0292973	0.854524	0.89836	PCvsPD
POFUT1	-0.198348	0.0964103	0.152904	PCvsPD
AP1M1	0.219368	0.0786217	0.128412	PCvsPD
LPCAT1	0.864171	3.22264e-13	1.83347e-12	PCvsPD
YY1	-0.614939	5.98605e-09	2.50119e-08	PCvsPD
MTPN	-1.22999	6.34947e-28	8.25973e-27	PCvsPD
CCDC88A	-0.697063	0.0685527	0.11443	PCvsPD
SYNGR2	1.37763	2.14104e-28	2.84603e-27	PCvsPD
PPP6R1	0.691324	2.01182e-06	6.6811e-06	PCvsPD
INF2	1.28838	1.49521e-20	1.34685e-19	PCvsPD
NUDC	-0.934114	1.15244e-14	7.27041e-14	PCvsPD
GAS6	0.476237	2.62238e-05	7.74401e-05	PCvsPD
UNC13D	-0.684142	7.62892e-07	2.64313e-06	PCvsPD
CNOT1	-0.905883	5.27756e-09	2.21657e-08	PCvsPD
TMEM33	-1.10708	2.73624e-22	2.69844e-21	PCvsPD
FGFR1	1.41564	1.28275e-31	1.97226e-30	PCvsPD
DDOST	-0.18765	0.0639524	0.107749	PCvsPD
RPL23A	-0.72457	3.86363e-12	2.05097e-11	PCvsPD
PPT1	-1.22149	8.63254e-32	1.33997e-30	PCvsPD
UHMK1	-1.5165	9.44248e-40	1.98807e-38	PCvsPD
SAR1A	-0.383526	0.000709779	0.00175224	PCvsPD
AL161431.1	0.384829	0.000485167	0.00122482	PCvsPD
ELL2	0.0161547	0.878771	0.915796	PCvsPD
AP3D1	0.358249	0.00776873	0.0161679	PCvsPD
ZFAND5	1.11133	1.80671e-25	2.09e-24	PCvsPD
SPAG9	-0.101083	0.350099	0.450563	PCvsPD
PNPLA6	1.29505	2.22169e-23	2.32275e-22	PCvsPD
SRP72	-1.86571	2.60382e-66	1.22108e-64	PCvsPD
PLXNA1	1.39313	1.42592e-23	1.50959e-22	PCvsPD
AC008038.1	0.0482162	0.675964	0.756218	PCvsPD
PSMC3	-0.951609	1.63032e-15	1.08357e-14	PCvsPD
ARPC3	-1.474	1.55577e-31	2.3845e-30	PCvsPD
PSME3	-1.49614	4.61798e-44	1.10518e-42	PCvsPD
SUN1	0.558464	7.16516e-09	2.97548e-08	PCvsPD
POLR2A	0.126463	0.378579	0.479958	PCvsPD
SH2B3	-0.387373	0.00377613	0.00833625	PCvsPD
H2AFV	-0.684932	2.76577e-12	1.48338e-11	PCvsPD
NACC1	0.764406	4.06247e-08	1.58177e-07	PCvsPD
LRRFIP1	-0.437274	0.000421731	0.00107403	PCvsPD
SMC3	-1.85076	7.28123e-25	8.18181e-24	PCvsPD
CTSC	-0.831516	7.46596e-16	5.08149e-15	PCvsPD
LAMP1	-0.0741589	0.486134	0.587109	PCvsPD
FAM120A	-1.68207	1.9797e-59	7.6e-58	PCvsPD
NUDT21	-1.97525	3.06713e-91	2.89345e-89	PCvsPD
DCAF7	-0.111481	0.395972	0.497808	PCvsPD
VAPA	-0.637497	5.01319e-10	2.27514e-09	PCvsPD
GHITM	-1.05743	1.31808e-25	1.53496e-24	PCvsPD
H2AFY	-0.929035	1.19551e-19	1.02204e-18	PCvsPD
TXNIP	1.32884	1.25253e-35	2.25151e-34	PCvsPD
MCM3	-2.43322	8.72183e-101	1.07212e-98	PCvsPD
CDH11	-0.459493	3.18105e-05	9.31579e-05	PCvsPD
ARHGEF28	-0.109509	0.344083	0.443595	PCvsPD
KRT80	2.32004	1.99437e-68	1.01127e-66	PCvsPD
CTNND1	-0.865782	1.42048e-13	8.29093e-13	PCvsPD
CHCHD2	-0.490151	0.000334602	0.000864163	PCvsPD
SMC4	-3.77021	1.45883e-20	1.31505e-19	PCvsPD
CYC1	-0.0706229	0.566144	0.660597	PCvsPD
NCAPD2	-1.12822	1.51403e-21	1.43496e-20	PCvsPD
TNFRSF21	1.79123	1.97623e-51	6.01994e-50	PCvsPD
PABPC4	-0.852156	6.80092e-16	4.64443e-15	PCvsPD
RUVBL2	0.46943	0.000257262	0.000673787	PCvsPD
ARFGAP1	2.26158	5.06761e-70	2.66394e-68	PCvsPD
TRAM1	-1.3476	1.25557e-36	2.33277e-35	PCvsPD
AARS	-0.17817	0.131547	0.19836	PCvsPD
PRPF6	1.02059	4.47562e-16	3.09467e-15	PCvsPD
CEBPB	2.46919	7.39412e-87	6.2488e-85	PCvsPD
TFDP1	-1.61892	2.36176e-48	6.49524e-47	PCvsPD
MOB1A	-2.08708	3.0806e-82	2.31416e-80	PCvsPD
CCDC47	-0.740024	1.04726e-11	5.37977e-11	PCvsPD
XRN2	-0.711354	2.54884e-12	1.37066e-11	PCvsPD
ZFR	-1.47666	3.18973e-34	5.38756e-33	PCvsPD
PSMD1	-0.923557	6.3007e-15	4.0356e-14	PCvsPD
SRSF2	-0.960047	1.42277e-16	1.01461e-15	PCvsPD
PRELID3B	-1.01335	1.20635e-16	8.65351e-16	PCvsPD
CD46	-0.840514	5.10155e-11	2.49231e-10	PCvsPD
EWSR1	-1.01061	8.9316e-19	7.19345e-18	PCvsPD
TMEM245	-0.57508	1.7328e-06	5.7813e-06	PCvsPD
EFR3A	-0.233883	0.0331112	0.0603121	PCvsPD
ANP32B	-3.04186	4.61332e-142	1.45823e-139	PCvsPD
ARL6IP1	-2.10811	1.67378e-92	1.64266e-90	PCvsPD
C11orf58	-1.92995	9.93427e-82	7.30484e-80	PCvsPD
SACS	-1.24242	3.67944e-12	1.95618e-11	PCvsPD
TRIM44	-0.508788	3.48044e-05	0.00010151	PCvsPD
ATAD2	-3.94712	4.50995e-150	1.68873e-147	PCvsPD
STAU1	-0.265451	0.0110635	0.02233	PCvsPD
ZNFX1	0.469579	0.00012228	0.000334514	PCvsPD
CTTN	0.15478	0.115946	0.179015	PCvsPD
PRDX3	-1.17341	4.72394e-19	3.87255e-18	PCvsPD
CPNE1	0.760108	3.69955e-10	1.69755e-09	PCvsPD
KDELR2	-0.638563	1.33137e-09	5.84702e-09	PCvsPD
PRPF19	0.262937	0.0190473	0.036723	PCvsPD
C6orf89	1.22156	4.66562e-26	5.53934e-25	PCvsPD
ST3GAL1	0.973362	1.09915e-14	6.95044e-14	PCvsPD
NRP1	-2.63729	1.70478e-132	4.46156e-130	PCvsPD
PCNP	-1.83596	9.87565e-61	3.97953e-59	PCvsPD
SDHA	0.601067	2.16368e-07	7.87642e-07	PCvsPD
ADD1	0.0291582	0.804659	0.859841	PCvsPD
CBX6	1.09228	4.24803e-14	2.56749e-13	PCvsPD
AOX1	-1.89266	1.20529e-75	7.52193e-74	PCvsPD
GNAI3	-0.789702	2.44313e-14	1.50578e-13	PCvsPD
IMPAD1	-0.116905	0.274271	0.368366	PCvsPD
PJA2	-0.453568	8.77932e-05	0.000244485	PCvsPD
VPS35	-1.5016	2.85379e-41	6.29722e-40	PCvsPD
TIMP3	-0.518607	6.56951e-06	2.07468e-05	PCvsPD
YME1L1	-1.37203	1.80876e-35	3.22989e-34	PCvsPD
COPB2	0.00274913	0.98029	0.986616	PCvsPD
DVL1	1.09834	1.88482e-16	1.33202e-15	PCvsPD
NR3C1	-0.454705	3.22712e-05	9.44276e-05	PCvsPD
CDC27	-1.77619	6.45198e-63	2.7843e-61	PCvsPD
CD151	0.926403	2.73336e-13	1.56131e-12	PCvsPD
TBL1XR1	-0.738836	5.98566e-12	3.13032e-11	PCvsPD
C1QBP	-1.19131	3.03976e-23	3.15635e-22	PCvsPD
EIF3M	-1.25384	1.63384e-23	1.72222e-22	PCvsPD
CPD	-0.555243	8.46558e-06	2.63854e-05	PCvsPD
TUFM	0.31536	0.00556552	0.0119274	PCvsPD
FSTL1	-2.26534	5.79504e-106	7.83586e-104	PCvsPD
AP2A1	1.06435	5.05375e-17	3.70827e-16	PCvsPD
SETD5	0.0631765	0.656529	0.73937	PCvsPD
RPA1	-1.27203	1.02958e-29	1.43852e-28	PCvsPD
MGAT4B	0.120416	0.328804	0.427589	PCvsPD
HDAC2	-1.23497	1.38704e-26	1.6905e-25	PCvsPD
E2F7	-1.43703	4.88731e-40	1.03707e-38	PCvsPD
RNH1	0.438873	0.000810999	0.001986	PCvsPD
FAM168B	-0.378571	0.000771863	0.00189742	PCvsPD
YBX3	-0.500895	6.3073e-06	1.99446e-05	PCvsPD
ANP32E	-3.22856	1.7597e-207	1.58627e-204	PCvsPD
IARS2	-0.655788	3.39474e-09	1.44777e-08	PCvsPD
NOC2L	0.675826	1.31369e-07	4.87704e-07	PCvsPD
PPP1R15A	-0.194933	0.123834	0.189167	PCvsPD
BASP1	-0.0964045	0.351519	0.452005	PCvsPD
STAT3	0.662184	2.39146e-07	8.67318e-07	PCvsPD
STARD7	-0.510825	2.45375e-06	8.08692e-06	PCvsPD
FGD5-AS1	-1.05874	1.43144e-27	1.8279e-26	PCvsPD
MORF4L1	-1.02258	5.44497e-18	4.20048e-17	PCvsPD
ERO1A	-1.28192	1.00513e-36	1.87319e-35	PCvsPD
IRAK1	-1.16989	4.71319e-18	3.64984e-17	PCvsPD
CST3	1.56471	1.30095e-26	1.58876e-25	PCvsPD
OPA1	-1.67373	7.91169e-32	1.22965e-30	PCvsPD
TOR1AIP2	0.173716	0.140857	0.209786	PCvsPD
SLC7A11	-1.02379	3.32932e-15	2.1707e-14	PCvsPD
UBQLN1	-1.02458	2.99164e-23	3.10771e-22	PCvsPD
RUNX1	1.12642	1.2847e-22	1.28957e-21	PCvsPD
ADAMTS1	1.31081	1.06863e-40	2.34107e-39	PCvsPD
GNL3	-0.762777	2.10891e-08	8.4256e-08	PCvsPD
SPCS3	-0.977519	1.05366e-18	8.45254e-18	PCvsPD
GRB2	0.276731	0.0124231	0.0248208	PCvsPD
RPL36	0.352391	0.0598572	0.101531	PCvsPD
PSME4	-0.645143	5.41606e-07	1.90576e-06	PCvsPD
SOD2	-0.0909593	0.386303	0.487695	PCvsPD
TMOD3	-0.827566	2.98068e-13	1.69899e-12	PCvsPD
MDH2	0.845743	2.97255e-11	1.48074e-10	PCvsPD
USB1	0.763208	1.66744e-11	8.44968e-11	PCvsPD
TOP1	-0.863205	1.0614e-13	6.24448e-13	PCvsPD
RBMX	-3.1028	4.28128e-182	2.8945e-179	PCvsPD
ACSL3	0.874475	1.73214e-13	1.00641e-12	PCvsPD
OGDH	0.865954	1.01023e-09	4.47948e-09	PCvsPD
ADAM15	0.806113	2.71695e-09	1.16607e-08	PCvsPD
HNRNPAB	-1.06185	4.67408e-16	3.22364e-15	PCvsPD
VMP1	0.515026	1.86852e-05	5.6028e-05	PCvsPD
NCAPG	-3.90832	3.33945e-173	1.72934e-170	PCvsPD
SEC22B	-0.336884	0.0015109	0.00355062	PCvsPD
ZNF664	-0.667263	5.85199e-10	2.63958e-09	PCvsPD
WDR26	-0.0725577	0.47379	0.575284	PCvsPD
PLXNB2	0.600986	6.7348e-06	2.12275e-05	PCvsPD
SHMT2	-1.30178	1.99877e-18	1.58e-17	PCvsPD
DDX39A	-0.974806	1.42246e-16	1.01461e-15	PCvsPD
FUS	-1.26782	7.27902e-28	9.4538e-27	PCvsPD
MYO9B	0.623944	2.31842e-05	6.89156e-05	PCvsPD
WASF2	-0.444303	0.000322568	0.000835123	PCvsPD
CNIH1	-1.00831	4.83988e-23	4.97667e-22	PCvsPD
TFPI2	1.83906	8.54725e-48	2.30889e-46	PCvsPD
LTA4H	0.621718	1.26622e-09	5.56895e-09	PCvsPD
LIMCH1	-0.562813	2.94016e-06	9.62351e-06	PCvsPD
CTSD	1.74048	1.69211e-31	2.58695e-30	PCvsPD
AK2	-0.899223	7.27262e-16	4.95821e-15	PCvsPD
CD47	-0.281956	0.00403264	0.00885655	PCvsPD
BNIP3	-0.899252	4.11936e-15	2.67078e-14	PCvsPD
RAC2	0.968249	2.08373e-15	1.37553e-14	PCvsPD
CYCS	-1.11418	3.43532e-15	2.23861e-14	PCvsPD
CSNK1A1	-0.648844	7.62198e-08	2.88689e-07	PCvsPD
GNS	0.0235774	0.846765	0.89253	PCvsPD
PSMB7	-0.75727	1.34631e-10	6.39622e-10	PCvsPD
AFDN	0.598527	4.67372e-06	1.50091e-05	PCvsPD
EIF3F	-0.154752	0.213961	0.299116	PCvsPD
MGAT1	1.12506	1.50444e-16	1.0716e-15	PCvsPD
EPAS1	3.01988	1.07167e-118	2.07011e-116	PCvsPD
NDC1	-2.48505	7.22676e-116	1.28388e-113	PCvsPD
MRPS10	-0.951315	3.11804e-19	2.59099e-18	PCvsPD
PUF60	0.164624	0.188917	0.26828	PCvsPD
IDS	0.239443	0.0437241	0.0769543	PCvsPD
SOX9	1.79919	9.63507e-54	3.13933e-52	PCvsPD
RBM25	-1.81997	3.69786e-42	8.42718e-41	PCvsPD
TMEM109	0.0413634	0.713799	0.786934	PCvsPD
YAP1	-1.98152	5.3203e-81	3.81978e-79	PCvsPD
CMIP	0.190848	0.119796	0.18405	PCvsPD
ELOVL5	-0.592749	7.85974e-09	3.25503e-08	PCvsPD
ATP1B3	-0.556532	4.26889e-07	1.51679e-06	PCvsPD
TALDO1	0.319156	0.00740081	0.0154723	PCvsPD
DUSP5	1.3523	5.81171e-34	9.70838e-33	PCvsPD
UBE2K	-1.19803	2.66111e-30	3.82116e-29	PCvsPD
CHST11	1.12825	4.66363e-21	4.30118e-20	PCvsPD
ARHGAP21	-1.08278	3.64987e-14	2.21698e-13	PCvsPD
VASP	0.854076	3.68216e-11	1.82377e-10	PCvsPD
PIEZO1	-0.187403	0.187236	0.266094	PCvsPD
NAA15	-1.66121	1.85863e-32	2.97027e-31	PCvsPD
PLCD3	1.75822	7.54245e-43	1.75168e-41	PCvsPD
C12orf75	-0.592114	2.88523e-07	1.04035e-06	PCvsPD
IMMT	-0.666152	8.33914e-10	3.71461e-09	PCvsPD
AHCYL1	-0.210689	0.056466	0.0963696	PCvsPD
PRPF40A	-2.06958	3.1065e-31	4.68749e-30	PCvsPD
SKP1	-1.2328	1.04312e-27	1.34331e-26	PCvsPD
ADAR	-0.754568	3.91756e-09	1.6623e-08	PCvsPD
ATL3	-1.49519	5.33112e-51	1.59012e-49	PCvsPD
JAK1	0.318757	0.00225007	0.0051514	PCvsPD
IGFBP3	2.76857	1.8883e-145	6.38325e-143	PCvsPD
TMX1	-1.41421	1.58259e-46	4.11965e-45	PCvsPD
SUMO2	-1.47828	1.17577e-36	2.18617e-35	PCvsPD
PTBP3	-0.906789	6.56867e-15	4.1984e-14	PCvsPD
MAPK14	-0.488401	6.64898e-07	2.31748e-06	PCvsPD
NR2F2	-1.04949	8.82801e-23	8.95644e-22	PCvsPD
HDAC1	0.0723615	0.50844	0.608254	PCvsPD
PDIA6	-0.119993	0.248009	0.338566	PCvsPD
YARS	-0.416424	0.000171903	0.000461855	PCvsPD
BCLAF1	-1.84302	1.5489e-31	2.37547e-30	PCvsPD
MAPK1IP1L	-0.79248	3.1256e-13	1.77992e-12	PCvsPD
RPN1	-0.955912	1.8611e-17	1.39334e-16	PCvsPD
CLUH	1.06229	9.77096e-15	6.1915e-14	PCvsPD
PRDX6	-1.02757	4.46987e-18	3.46361e-17	PCvsPD
DOCK9	0.311084	0.0159966	0.0312549	PCvsPD
DDX1	-1.03812	2.52196e-22	2.48812e-21	PCvsPD
IFIT1	0.169894	0.194354	0.274974	PCvsPD
MAPKAPK2	0.660085	1.53141e-08	6.19732e-08	PCvsPD
KIF1C	-0.474944	0.000717865	0.00177112	PCvsPD
CHD3	-0.779675	4.52718e-11	2.22151e-10	PCvsPD
FOXK2	0.645586	1.69282e-07	6.22284e-07	PCvsPD
DSG2	-1.65398	9.46717e-49	2.63942e-47	PCvsPD
KLHL5	0.572349	6.66843e-08	2.54114e-07	PCvsPD
CAND1	-1.21201	4.03825e-25	4.58001e-24	PCvsPD
SEL1L	-0.255113	0.0478685	0.0835297	PCvsPD
TUBA1A	2.80823	5.36104e-99	6.06895e-97	PCvsPD
LENG8	1.16389	3.04189e-20	2.69518e-19	PCvsPD
WDR45B	-0.371814	0.000206458	0.0005481	PCvsPD
SERP1	-0.307723	0.00157072	0.00368267	PCvsPD
ZDHHC5	-0.00517293	0.969215	0.979628	PCvsPD
ANAPC5	-0.636017	1.03262e-09	4.57377e-09	PCvsPD
GLUD1	-1.20684	6.78362e-32	1.05567e-30	PCvsPD
RPL39	-0.535994	0.00113835	0.00272459	PCvsPD
STRAP	-0.85807	6.0738e-15	3.89232e-14	PCvsPD
DDX46	-1.85344	1.89644e-39	3.94171e-38	PCvsPD
KPNA4	-1.0714	9.00851e-25	1.00762e-23	PCvsPD
C6orf106	0.0383517	0.770428	0.832695	PCvsPD
PUM2	-1.11221	3.74047e-21	3.47346e-20	PCvsPD
ELOVL1	0.593639	2.90321e-08	1.14542e-07	PCvsPD
DHX30	0.145954	0.234396	0.323282	PCvsPD
WASHC4	-0.785124	5.19324e-06	1.65725e-05	PCvsPD
TFG	-0.558015	2.60546e-08	1.03281e-07	PCvsPD
ANKRD28	-1.11667	1.20159e-18	9.59187e-18	PCvsPD
NRAS	-1.1805	8.98804e-30	1.26068e-28	PCvsPD
STK4	-0.0219949	0.860939	0.90309	PCvsPD
FERMT2	-0.845323	2.06042e-15	1.36088e-14	PCvsPD
NUFIP2	-1.27092	5.9107e-28	7.70957e-27	PCvsPD
ATP6V1C1	-0.523155	2.36581e-06	7.8066e-06	PCvsPD
KDM1A	0.2714	0.0239165	0.0451034	PCvsPD
MAP1S	2.29898	4.47592e-53	1.42965e-51	PCvsPD
CD63	0.0862519	0.5437	0.640426	PCvsPD
AJUBA	-0.99319	1.71087e-19	1.44838e-18	PCvsPD
AMD1	-0.898282	3.44472e-13	1.95479e-12	PCvsPD
EEF1A1P5	-0.420901	0.000682656	0.00168905	PCvsPD
FAU	-0.223779	0.195248	0.276095	PCvsPD
COL13A1	1.05919	1.04841e-17	7.96919e-17	PCvsPD
GATAD2A	-0.0187041	0.872442	0.911268	PCvsPD
INTS1	1.48379	5.13099e-22	4.99533e-21	PCvsPD
45357	-0.905351	6.93777e-16	4.73656e-15	PCvsPD
UBAP2L	-0.713402	1.39287e-09	6.10941e-09	PCvsPD
MDH1	-0.705567	7.06719e-08	2.68511e-07	PCvsPD
CRTAP	-1.25839	1.48073e-26	1.80198e-25	PCvsPD
SPANXB1	0.283073	0.0947277	0.150731	PCvsPD
EHD2	1.26122	2.23198e-18	1.76148e-17	PCvsPD
CLPTM1L	0.0684371	0.530058	0.627821	PCvsPD
EPB41L2	-0.458583	2.57631e-05	7.61167e-05	PCvsPD
CSRP1	0.356053	0.00427014	0.00934044	PCvsPD
USP14	-1.54549	9.28289e-51	2.74862e-49	PCvsPD
PDZD8	0.0544204	0.657653	0.74019	PCvsPD
MARS	-0.249753	0.012662	0.0252711	PCvsPD
CHML	-0.883023	0.0217126	0.0413637	PCvsPD
BUB1	-2.13124	1.18073e-79	8.11799e-78	PCvsPD
ARL4C	2.63652	1.85767e-97	2.01848e-95	PCvsPD
BRD4	-0.245256	0.0894359	0.143635	PCvsPD
RBM3	-1.2916	2.2832e-30	3.29798e-29	PCvsPD
PHF3	-0.757442	0.000120967	0.000331107	PCvsPD
NUP153	-1.5643	3.8566e-38	7.6128e-37	PCvsPD
TIMP1	1.44159	4.62746e-24	5.01682e-23	PCvsPD
SYMPK	0.492713	4.25096e-06	1.37057e-05	PCvsPD
FUT8	-1.0079	1.16754e-22	1.17473e-21	PCvsPD
CD55	0.615886	5.73614e-09	2.40118e-08	PCvsPD
SKI	0.509433	0.000249096	0.000654018	PCvsPD
WAC	-1.34589	8.63185e-30	1.2116e-28	PCvsPD
PPA1	-0.288223	0.0103317	0.0209937	PCvsPD
OSMR	0.952026	8.04295e-14	4.76759e-13	PCvsPD
FAR1	-1.42019	2.45789e-22	2.42664e-21	PCvsPD
FNDC3B	-0.249044	0.0262727	0.0491433	PCvsPD
COL5A1	4.34451	2.26376e-222	2.50443e-219	PCvsPD
RPS26	0.0277674	0.84695	0.892669	PCvsPD
EXOC5	-1.50554	4.66281e-34	7.83344e-33	PCvsPD
LUC7L3	-0.602681	0.00102698	0.0024753	PCvsPD
SLC39A7	0.360813	0.00149024	0.00350681	PCvsPD
GTF2A1	-0.985777	4.47182e-20	3.91791e-19	PCvsPD
CYB5R3	1.31917	1.09934e-28	1.47828e-27	PCvsPD
LRRC75A-AS1	-0.366762	0.000804843	0.00197252	PCvsPD
COPG1	0.400197	0.000659622	0.00163489	PCvsPD
CSGALNACT2	-0.475594	1.66704e-05	5.02217e-05	PCvsPD
SMG1	-0.46418	0.00097057	0.00235239	PCvsPD
WDR82	-0.618739	3.97739e-07	1.41674e-06	PCvsPD
FARSA	0.765156	2.03838e-09	8.8168e-09	PCvsPD
HK2	-0.654393	1.24538e-07	4.63477e-07	PCvsPD
GPX1	1.0164	8.90221e-13	4.92882e-12	PCvsPD
SIN3B	1.38127	1.49304e-41	3.32775e-40	PCvsPD
MMP3	4.72402	0	0	PCvsPD
HNRNPL	-0.929213	9.4904e-15	6.01685e-14	PCvsPD
SPRED1	-0.0932501	0.389334	0.490732	PCvsPD
CCDC85B	2.19818	1.21657e-48	3.38401e-47	PCvsPD
SF3A3	-1.86379	2.5685e-72	1.43712e-70	PCvsPD
PPP1R18	0.507335	2.32867e-05	6.9195e-05	PCvsPD
LBR	-1.32889	7.10614e-39	1.44491e-37	PCvsPD
PLIN3	1.83314	1.02247e-38	2.06522e-37	PCvsPD
DLGAP4	1.06738	1.18106e-16	8.48208e-16	PCvsPD
AHCTF1	-1.41222	6.4631e-17	4.71821e-16	PCvsPD
TM9SF2	-0.836478	3.69941e-15	2.40299e-14	PCvsPD
GBF1	0.904742	1.04103e-11	5.34889e-11	PCvsPD
LAPTM4A	-0.299104	0.00725444	0.0151885	PCvsPD
SPINT2	0.0441463	0.754509	0.819785	PCvsPD
VDAC2	-0.178976	0.121526	0.18623	PCvsPD
MBTPS1	0.557001	1.77642e-06	5.91709e-06	PCvsPD
LINC02582	-0.120927	0.252993	0.34425	PCvsPD
HEXB	0.250081	0.0171076	0.0332387	PCvsPD
BCAP31	-0.377317	0.00456074	0.00992346	PCvsPD
NBR1	-0.1957	0.0723499	0.119552	PCvsPD
EHBP1L1	1.6855	1.30703e-28	1.75116e-27	PCvsPD
TOMM40	-0.0735453	0.568807	0.662814	PCvsPD
MAVS	-0.15009	0.233744	0.322675	PCvsPD
FBL	0.192753	0.0900679	0.144525	PCvsPD
H1FX	3.10505	1.28196e-112	2.10822e-110	PCvsPD
IGF2BP2	-0.169951	0.118129	0.181886	PCvsPD
RSL1D1	-1.20545	6.44437e-32	1.0048e-30	PCvsPD
ATP5PB	-1.35321	3.37009e-32	5.30904e-31	PCvsPD
CRK	-0.212009	0.038396	0.0686592	PCvsPD
KIF3B	0.64627	1.43257e-07	5.29578e-07	PCvsPD
HIP1R	2.5803	1.36153e-98	1.5201e-96	PCvsPD
HIST1H1C	2.13881	2.53231e-61	1.03586e-59	PCvsPD
DNMBP	-0.599146	2.90121e-06	9.50372e-06	PCvsPD
CCND3	0.943214	6.2397e-15	3.99758e-14	PCvsPD
DLG1	-0.793615	1.9507e-11	9.83186e-11	PCvsPD
AFAP1	0.662332	2.16907e-07	7.89252e-07	PCvsPD
PYGL	0.0231722	0.823073	0.87445	PCvsPD
ATP13A2	1.81275	2.28515e-30	3.29883e-29	PCvsPD
HLA-A	0.242787	0.113254	0.175305	PCvsPD
SEC14L1	0.153884	0.211735	0.296258	PCvsPD
LARP4	-0.415208	0.00280261	0.00632124	PCvsPD
ACTR1A	0.13932	0.233236	0.322086	PCvsPD
MYL12A	-0.115973	0.408439	0.510213	PCvsPD
SEPT7	-2.03468	7.02809e-42	1.58386e-40	PCvsPD
U2SURP	-2.9565	1.16828e-85	9.60636e-84	PCvsPD
S100A10	0.104143	0.563691	0.658366	PCvsPD
GRSF1	-0.681841	5.7195e-11	2.78303e-10	PCvsPD
RALY	-0.00828464	0.95195	0.967856	PCvsPD
MTHFD1	-1.68107	2.5848e-56	9.039e-55	PCvsPD
SRPRA	-0.407236	0.000194056	0.000517604	PCvsPD
OGT	-1.00623	9.13984e-18	6.98445e-17	PCvsPD
SNHG5	0.306544	0.0999523	0.157653	PCvsPD
ECPAS	-1.83704	3.26746e-53	1.04778e-51	PCvsPD
ATP5F1C	-0.639245	7.11628e-08	2.70292e-07	PCvsPD
RNF11	-0.244338	0.0248408	0.0466946	PCvsPD
UPF1	-0.152704	0.230915	0.319405	PCvsPD
TMED7	-0.830625	2.3775e-13	1.36605e-12	PCvsPD
SYNJ2	-0.8238	5.64067e-12	2.95434e-11	PCvsPD
CACYBP	-1.81374	6.33996e-62	2.64227e-60	PCvsPD
PSMD13	-0.272966	0.0191308	0.0368753	PCvsPD
MTA2	-0.997299	6.20388e-16	4.24504e-15	PCvsPD
NFE2L3	0.613331	9.36927e-09	3.85591e-08	PCvsPD
SCAF1	0.864892	7.88015e-10	3.51724e-09	PCvsPD
GAS5	0.0563424	0.71365	0.786842	PCvsPD
NCKAP1	-1.95514	2.25077e-54	7.49405e-53	PCvsPD
RALBP1	-0.335636	0.00773548	0.0161127	PCvsPD
SZRD1	0.194898	0.0914869	0.146567	PCvsPD
RAI14	-1.32412	1.61418e-22	1.61147e-21	PCvsPD
PSMD12	-1.66812	9.01009e-61	3.63676e-59	PCvsPD
MFN2	-0.533186	2.46763e-06	8.12935e-06	PCvsPD
PAM	-0.354324	0.000511486	0.00128752	PCvsPD
CTDSP2	0.552217	1.72661e-05	5.19198e-05	PCvsPD
PPP6R3	-0.619721	8.98226e-06	2.79136e-05	PCvsPD
FADS1	-2.06237	6.50745e-73	3.70925e-71	PCvsPD
CSNK1D	1.02922	4.25092e-23	4.38775e-22	PCvsPD
CAPZB	-0.138492	0.218985	0.305209	PCvsPD
PPP1R12A	-1.03683	1.53301e-11	7.78143e-11	PCvsPD
UBASH3B	0.08361	0.444848	0.546909	PCvsPD
GLG1	-0.0337299	0.785161	0.844232	PCvsPD
TAF7	-0.0915314	0.410241	0.511939	PCvsPD
TOP2B	-1.6518	6.3783e-37	1.19878e-35	PCvsPD
HSPH1	-2.47544	8.67543e-97	9.30182e-95	PCvsPD
HGS	0.213885	0.0939619	0.149728	PCvsPD
PERP	-0.127117	0.232496	0.321281	PCvsPD
ASAP1	0.250246	0.0450725	0.0790759	PCvsPD
MYL6	-0.377182	0.0109209	0.0220859	PCvsPD
FAM49B	-0.7596	6.25251e-12	3.26286e-11	PCvsPD
PRKAR2A	-1.16814	1.20654e-17	9.12835e-17	PCvsPD
RANBP2	-1.08002	9.8484e-11	4.72315e-10	PCvsPD
SMARCA5	-1.41214	5.7363e-31	8.54965e-30	PCvsPD
GNB2	1.0541	5.78956e-16	3.96824e-15	PCvsPD
PEBP1	-0.874575	5.27489e-11	2.57234e-10	PCvsPD
PSMD11	-1.47756	1.94111e-49	5.51279e-48	PCvsPD
MAN2A1	-1.84861	1.65068e-53	5.34966e-52	PCvsPD
MSH6	-1.70756	3.31444e-55	1.12983e-53	PCvsPD
PIGT	0.130858	0.285959	0.380994	PCvsPD
NKTR	-0.399305	0.235208	0.324255	PCvsPD
XPO5	-1.12842	6.29268e-20	5.46211e-19	PCvsPD
QKI	-1.45429	1.00222e-37	1.94832e-36	PCvsPD
CBX3	-1.59493	5.07417e-37	9.59598e-36	PCvsPD
UBE2Z	-0.254361	0.0296916	0.0546809	PCvsPD
SLC29A1	-0.324803	0.00420106	0.00919841	PCvsPD
HMGB2	-3.69991	5.40797e-131	1.35695e-128	PCvsPD
OAT	0.68345	1.37651e-09	6.03873e-09	PCvsPD
COX4I1	0.363162	0.0116939	0.0234989	PCvsPD
MGLL	-0.459486	0.000701235	0.00173255	PCvsPD
YTHDF1	0.632817	1.10129e-08	4.51252e-08	PCvsPD
IPO9	-0.855028	3.87237e-12	2.05516e-11	PCvsPD
SDC3	2.18268	2.93792e-51	8.87171e-50	PCvsPD
PALLD	0.689441	9.15488e-12	4.72478e-11	PCvsPD
S100A16	-0.449946	0.000520807	0.00130895	PCvsPD
NUP188	-1.22431	2.80977e-21	2.62724e-20	PCvsPD
CDK6	-1.47057	2.6763e-25	3.07256e-24	PCvsPD
SPATS2L	-1.76779	5.0017e-57	1.79288e-55	PCvsPD
LSM4	-0.00646375	0.962758	0.975696	PCvsPD
POLR2E	0.85937	1.48568e-10	7.02408e-10	PCvsPD
HLA-B	2.26543	8.29786e-52	2.57276e-50	PCvsPD
ZNF207	-0.933144	2.01305e-16	1.42016e-15	PCvsPD
BMS1	-0.463468	0.000102497	0.000283294	PCvsPD
MCMBP	-1.48865	1.66227e-44	4.02567e-43	PCvsPD
DBN1	0.274541	0.0305209	0.0559584	PCvsPD
TMEM184B	1.69703	1.20032e-38	2.42044e-37	PCvsPD
GPS1	0.647905	4.42956e-08	1.7192e-07	PCvsPD
PSMB4	-0.145609	0.252728	0.343927	PCvsPD
SPEN	0.751746	7.79943e-05	0.000218422	PCvsPD
UBE2H	1.35549	5.68004e-36	1.03323e-34	PCvsPD
STK40	0.307907	0.0146409	0.0288807	PCvsPD
DR1	-0.79197	3.18288e-13	1.81127e-12	PCvsPD
UAP1	-1.68051	1.97494e-64	8.88504e-63	PCvsPD
COL4A2	0.953264	2.25847e-13	1.2995e-12	PCvsPD
CD9	0.676349	1.81676e-07	6.65935e-07	PCvsPD
ITPK1	0.963976	7.35866e-16	5.01126e-15	PCvsPD
HSPG2	2.68593	5.54261e-59	2.08826e-57	PCvsPD
AP2S1	0.339384	0.0164664	0.0320774	PCvsPD
BCAR1	0.893063	8.48463e-12	4.38724e-11	PCvsPD
SMS	-1.30701	9.98059e-29	1.34506e-27	PCvsPD
KDELR1	-0.338588	0.00754051	0.0157414	PCvsPD
LONP1	0.275787	0.0633513	0.10681	PCvsPD
EIF6	-0.303774	0.0185381	0.0358037	PCvsPD
IRS1	0.613932	9.46186e-07	3.24401e-06	PCvsPD
SEH1L	-1.06348	7.78465e-27	9.62268e-26	PCvsPD
UBE2N	-1.31717	1.1691e-31	1.80208e-30	PCvsPD
FADS2	-0.493717	0.000458704	0.00116199	PCvsPD
SWAP70	0.163856	0.134449	0.202122	PCvsPD
MAPK1	-0.984897	3.55037e-18	2.76608e-17	PCvsPD
OGA	-0.797731	2.76565e-13	1.57864e-12	PCvsPD
PNN	-2.29819	3.43754e-40	7.35205e-39	PCvsPD
ESYT1	-0.890115	1.08462e-10	5.18533e-10	PCvsPD
CLTA	-0.556669	2.22738e-05	6.63471e-05	PCvsPD
RAB11FIP5	0.618311	1.07254e-05	3.30354e-05	PCvsPD
CAB39	-0.254129	0.0164427	0.0320404	PCvsPD
PSMC5	-0.772282	4.52553e-12	2.38775e-11	PCvsPD
SREBF1	2.56298	5.40564e-100	6.38679e-98	PCvsPD
ADGRL1	2.66969	4.60366e-83	3.54583e-81	PCvsPD
BTG1	1.13864	4.0614e-21	3.76e-20	PCvsPD
CSF1	1.5955	1.23663e-41	2.76132e-40	PCvsPD
PPP1CA	-0.278494	0.0295201	0.0544146	PCvsPD
CD81	0.63473	1.61945e-06	5.42095e-06	PCvsPD
SRGN	-1.79289	1.89399e-41	4.21369e-40	PCvsPD
ACO1	-0.35219	0.00268272	0.00606771	PCvsPD
CDC42BPB	0.373171	0.0126723	0.0252874	PCvsPD
ACIN1	-0.690515	2.05602e-11	1.03434e-10	PCvsPD
ANKRD17	-0.670424	4.71778e-06	1.51403e-05	PCvsPD
CYTH3	1.99736	9.85348e-78	6.42959e-76	PCvsPD
IFIT3	-1.01403	6.63982e-17	4.84287e-16	PCvsPD
PRKCA	-0.0222553	0.858489	0.901297	PCvsPD
SLC4A2	0.822971	6.373e-11	3.09174e-10	PCvsPD
RAP2B	0.640094	1.08632e-06	3.70254e-06	PCvsPD
TUBGCP2	0.485569	4.19317e-05	0.000121223	PCvsPD
ZFP91	-1.74405	4.04972e-62	1.69649e-60	PCvsPD
REEP5	-1.11065	5.25666e-22	5.11154e-21	PCvsPD
POLR1A	-0.00820985	0.955351	0.970381	PCvsPD
RALGAPB	-0.0766567	0.526631	0.62446	PCvsPD
PSMB2	-1.49692	3.1767e-36	5.83089e-35	PCvsPD
MCM4	-3.27359	3.95485e-186	2.7502e-183	PCvsPD
SELENOF	-1.29525	2.98753e-23	3.10476e-22	PCvsPD
B4GALT5	-0.127019	0.31633	0.413888	PCvsPD
WFS1	1.95773	5.96255e-44	1.42556e-42	PCvsPD
CKB	2.4548	2.64923e-79	1.81123e-77	PCvsPD
MAP2K3	2.15678	1.6364e-58	6.08994e-57	PCvsPD
NIPAL3	0.722872	5.14885e-09	2.16364e-08	PCvsPD
TGFB1	0.846016	1.01752e-09	4.50936e-09	PCvsPD
TMED9	0.521885	4.01357e-05	0.000116279	PCvsPD
BAG3	0.856903	5.54133e-14	3.32603e-13	PCvsPD
BCAT1	-2.03423	8.03119e-56	2.77264e-54	PCvsPD
CAD	-0.420014	0.00391875	0.00863153	PCvsPD
ACSL4	-1.29739	2.17691e-24	2.39421e-23	PCvsPD
PA2G4	-1.55018	2.86308e-42	6.56782e-41	PCvsPD
SUB1	-1.07298	3.06956e-15	2.00726e-14	PCvsPD
PTPN12	-1.51988	9.08616e-34	1.50749e-32	PCvsPD
TOMM70	-0.667314	1.01689e-09	4.5074e-09	PCvsPD
ZFAND3	0.547033	2.76705e-06	9.08133e-06	PCvsPD
MAF1	-0.28658	0.0255584	0.0479286	PCvsPD
NAP1L4	-0.676976	1.29251e-10	6.1466e-10	PCvsPD
ZMIZ2	1.91384	2.9296e-59	1.11586e-57	PCvsPD
BAZ2A	0.534931	0.00018148	0.000485869	PCvsPD
STK10	0.396223	0.00534066	0.0114869	PCvsPD
CEP170	-1.43692	1.58959e-18	1.26435e-17	PCvsPD
FAF2	-0.160062	0.17762	0.25499	PCvsPD
ERGIC3	0.145868	0.247632	0.338147	PCvsPD
SREBF2	0.208958	0.0920928	0.147425	PCvsPD
ADAM8	0.418117	0.000263396	0.000689037	PCvsPD
ANXA11	0.569955	1.76888e-05	5.31383e-05	PCvsPD
GPX4	1.29754	1.41582e-22	1.41634e-21	PCvsPD
CPSF2	-1.9005	1.20611e-58	4.50928e-57	PCvsPD
NMT1	-0.1585	0.173756	0.250092	PCvsPD
SCRN1	-2.77361	1.9142e-97	2.07066e-95	PCvsPD
ERGIC1	-0.0697904	0.583325	0.676133	PCvsPD
U2AF2	-1.34427	2.81345e-31	4.24792e-30	PCvsPD
NIN	-0.765212	1.22859e-07	4.57507e-07	PCvsPD
QARS	-0.206897	0.0690294	0.115068	PCvsPD
ARFGEF2	-1.04692	3.37203e-18	2.63135e-17	PCvsPD
LTBP4	1.31456	1.77902e-34	3.04926e-33	PCvsPD
LUZP1	0.57917	0.000106661	0.000293833	PCvsPD
STK38	-0.285246	0.00471705	0.0102343	PCvsPD
RAF1	-0.721454	6.02195e-12	3.14795e-11	PCvsPD
RCC2	-0.870905	2.24294e-13	1.29087e-12	PCvsPD
TK1	0.0884077	0.527249	0.625011	PCvsPD
CGGBP1	-0.65718	3.86695e-09	1.64226e-08	PCvsPD
HMGN1	-1.48694	5.16241e-29	7.04699e-28	PCvsPD
UBP1	-0.954981	1.11038e-20	1.00654e-19	PCvsPD
RAB1A	-0.231441	0.031128	0.0569899	PCvsPD
SORT1	0.119218	0.375178	0.476454	PCvsPD
ARHGEF2	0.765801	2.97331e-11	1.48081e-10	PCvsPD
OLA1	-1.38244	5.88934e-38	1.15411e-36	PCvsPD
TPCN1	1.76768	5.12914e-37	9.6924e-36	PCvsPD
RPL22	-0.919791	1.42831e-16	1.01827e-15	PCvsPD
PSMD8	-0.259301	0.0393823	0.0702422	PCvsPD
PAFAH1B1	-0.358298	0.000973647	0.00235914	PCvsPD
BAP1	0.358676	0.00255507	0.00580219	PCvsPD
GNA13	-0.894604	1.11539e-14	7.04763e-14	PCvsPD
TAOK1	-1.37242	4.22438e-22	4.1259e-21	PCvsPD
TJP1	-0.0780357	0.521976	0.620119	PCvsPD
ZNF146	-1.31527	9.91191e-14	5.83707e-13	PCvsPD
BCL9L	1.87111	7.74819e-30	1.09197e-28	PCvsPD
IRS2	2.1859	8.94323e-72	4.89144e-70	PCvsPD
S100A11	-0.0116722	0.94066	0.959987	PCvsPD
GMPS	-1.86438	3.31114e-64	1.48143e-62	PCvsPD
TRIM8	-2.05335	1.06178e-56	3.76717e-55	PCvsPD
EBNA1BP2	-0.943973	1.20726e-16	8.65745e-16	PCvsPD
PDP1	1.74304	2.97132e-70	1.56534e-68	PCvsPD
CAPN1	0.563358	3.74412e-05	0.000108797	PCvsPD
GART	-1.41371	1.69095e-36	3.13211e-35	PCvsPD
SH3BGRL3	0.55308	7.76107e-05	0.000217423	PCvsPD
TTC3	-0.316179	0.0646252	0.108747	PCvsPD
EIF3G	0.576132	8.50111e-06	2.6486e-05	PCvsPD
SOAT1	-1.63004	4.57469e-55	1.55725e-53	PCvsPD
NSUN2	-0.870507	3.85066e-18	2.99237e-17	PCvsPD
WDR43	-1.5797	3.44854e-48	9.3991e-47	PCvsPD
WARS	-1.31703	7.97084e-25	8.94432e-24	PCvsPD
CLPTM1	0.719146	1.36232e-07	5.04602e-07	PCvsPD
SEC62	-1.20333	5.07765e-16	3.4911e-15	PCvsPD
DNAJC10	-1.35404	1.03003e-24	1.14999e-23	PCvsPD
CANT1	0.568013	2.02479e-05	6.04976e-05	PCvsPD
SAMD4B	0.917865	3.7611e-11	1.86098e-10	PCvsPD
ECHS1	0.042638	0.752742	0.818574	PCvsPD
HINT1	-0.735205	4.91456e-08	1.89956e-07	PCvsPD
CLINT1	-0.631451	5.95107e-10	2.68277e-09	PCvsPD
TBC1D9B	0.0600929	0.623726	0.71076	PCvsPD
B4GALT1	0.807193	1.16971e-08	4.78402e-08	PCvsPD
ATIC	-1.21865	2.02186e-25	2.33444e-24	PCvsPD
ELAC2	-0.0389614	0.738924	0.80732	PCvsPD
ARHGEF1	-0.131796	0.258002	0.349834	PCvsPD
NQO1	-1.41019	2.40837e-28	3.19441e-27	PCvsPD
SPIRE1	0.56566	1.27286e-06	4.30937e-06	PCvsPD
NDUFS1	-0.932923	1.35479e-17	1.02246e-16	PCvsPD
ASB1	-0.118309	0.310212	0.407219	PCvsPD
RTRAF	-1.03416	8.13678e-16	5.52554e-15	PCvsPD
USP24	-1.14216	2.08595e-14	1.29284e-13	PCvsPD
PSAT1	-1.008	1.03145e-20	9.36031e-20	PCvsPD
NR1D2	-1.00416	1.85164e-16	1.31085e-15	PCvsPD
CEP55	-2.05613	5.2157e-57	1.86684e-55	PCvsPD
EHD4	1.00568	1.11785e-11	5.72905e-11	PCvsPD
SBNO2	0.899068	1.07823e-10	5.15579e-10	PCvsPD
PRRC2B	-0.224049	0.187262	0.266116	PCvsPD
CLIP4	0.314079	0.0077579	0.0161508	PCvsPD
PARK7	-0.151237	0.24926	0.339988	PCvsPD
CUTA	-0.162055	0.250141	0.340998	PCvsPD
CELF1	-0.98721	2.94269e-20	2.61204e-19	PCvsPD
MT1X	4.43038	7.42787e-36	1.34614e-34	PCvsPD
ABLIM1	0.304266	0.0173516	0.0336699	PCvsPD
TIPARP	0.109986	0.334043	0.433084	PCvsPD
AURKA	-3.03604	1.63633e-159	7.65897e-157	PCvsPD
XPO6	-0.0191075	0.874554	0.913021	PCvsPD
APMAP	0.193166	0.0832096	0.134933	PCvsPD
PPP2R5C	-1.07829	8.83092e-25	9.88883e-24	PCvsPD
CPSF1	0.820316	4.93241e-13	2.77316e-12	PCvsPD
SEPT10	-0.874092	7.03999e-14	4.19145e-13	PCvsPD
SDF4	0.579397	6.36501e-06	2.01192e-05	PCvsPD
RPS23	-0.377228	0.00396551	0.00872191	PCvsPD
DLGAP5	-2.60878	1.75949e-74	1.05479e-72	PCvsPD
ST13	-1.14732	4.70731e-28	6.16969e-27	PCvsPD
TNKS1BP1	2.12805	1.68936e-57	6.12776e-56	PCvsPD
MADD	1.02712	1.22542e-15	8.21638e-15	PCvsPD
NUP58	-1.26129	4.39579e-30	6.26034e-29	PCvsPD
SNRPB	-0.190178	0.16564	0.240171	PCvsPD
ASPM	-4.11599	2.07922e-31	3.16486e-30	PCvsPD
MAP1LC3B	0.64786	4.14247e-09	1.75498e-08	PCvsPD
SRRT	0.307105	0.00839424	0.0173377	PCvsPD
STAT1	-0.0774761	0.461971	0.563774	PCvsPD
SSH1	0.753174	1.96065e-09	8.49116e-09	PCvsPD
SLC25A6	0.784467	1.54923e-09	6.76717e-09	PCvsPD
YKT6	1.08131	5.71814e-17	4.18568e-16	PCvsPD
SNRPD2	-0.108951	0.45853	0.560446	PCvsPD
EIF4EBP2	0.119296	0.325717	0.424095	PCvsPD
GOLGA4	-1.15948	0.00431962	0.00943848	PCvsPD
CENPB	0.909971	2.17737e-10	1.01484e-09	PCvsPD
PPP4R1	-0.866836	2.67948e-13	1.53161e-12	PCvsPD
NUP155	-2.14469	3.05247e-55	1.04199e-53	PCvsPD
ATP2C1	-1.16018	5.6481e-27	7.01731e-26	PCvsPD
PRKAA1	-0.91297	2.06544e-16	1.45543e-15	PCvsPD
PTEN	0.105708	0.322387	0.420547	PCvsPD
NCLN	0.393914	0.00246943	0.00561978	PCvsPD
SMC1A	-1.65155	1.10619e-40	2.41683e-39	PCvsPD
MPP5	-0.577204	5.89708e-07	2.06665e-06	PCvsPD
FBXW5	1.2179	7.59176e-19	6.13873e-18	PCvsPD
PLIN2	0.577394	3.08057e-08	1.21147e-07	PCvsPD
KCTD10	0.24118	0.0449591	0.0788939	PCvsPD
LRRC8A	0.255367	0.0270419	0.0503869	PCvsPD
DDX42	-0.650809	1.18671e-09	5.2287e-09	PCvsPD
RAB11A	-0.444278	5.20686e-05	0.000148692	PCvsPD
ITGB4	0.758118	5.65618e-06	1.79791e-05	PCvsPD
NASP	-2.32596	1.35313e-95	1.41956e-93	PCvsPD
LGR4	0.255726	0.0204464	0.0391878	PCvsPD
RNF213	0.797381	2.16904e-07	7.89252e-07	PCvsPD
WWC1	0.937728	8.49798e-16	5.76135e-15	PCvsPD
HLTF	-0.461067	0.0020344	0.00469473	PCvsPD
TRPC4AP	-0.0936933	0.398163	0.499945	PCvsPD
PRKACA	0.586701	2.9817e-06	9.75161e-06	PCvsPD
KANK2	0.733325	2.19416e-08	8.7547e-08	PCvsPD
H3F3A	-0.697155	4.89286e-09	2.0582e-08	PCvsPD
ANKRD52	-0.247937	0.0661827	0.111076	PCvsPD
ELAVL1	-0.552441	8.19649e-06	2.55926e-05	PCvsPD
LIPA	1.04801	1.49276e-24	1.66129e-23	PCvsPD
HSBP1	0.0757313	0.537291	0.634729	PCvsPD
MTCH2	-0.97429	1.45323e-14	9.12541e-14	PCvsPD
HECTD1	-0.963932	5.76259e-14	3.45713e-13	PCvsPD
DDA1	0.840702	1.11115e-10	5.30801e-10	PCvsPD
PNPLA2	2.09304	7.97279e-54	2.6047e-52	PCvsPD
SRP68	-0.315042	0.0043311	0.00946017	PCvsPD
JUP	3.86787	5.64559e-180	3.4352e-177	PCvsPD
APBB2	-0.186456	0.112403	0.174176	PCvsPD
ARL8B	-0.117641	0.258534	0.350437	PCvsPD
CDC5L	-0.756662	1.20713e-07	4.49858e-07	PCvsPD
TNFRSF10D	-0.044841	0.686577	0.765032	PCvsPD
PTK7	0.0220187	0.838588	0.886715	PCvsPD
PSMB1	-0.326875	0.014136	0.0279811	PCvsPD
WNK1	-0.96851	4.66145e-09	1.96493e-08	PCvsPD
QSER1	-2.3241	1.33352e-63	5.85856e-62	PCvsPD
TNRC18	0.686547	6.87537e-06	2.16537e-05	PCvsPD
TIAL1	-1.41468	1.61311e-39	3.3672e-38	PCvsPD
GLS	-0.185911	0.085943	0.13873	PCvsPD
ANXA2P2	0.788515	4.69202e-14	2.82671e-13	PCvsPD
CCNA2	-3.69618	7.24081e-233	9.79078e-230	PCvsPD
SNHG1	-1.64994	9.38367e-30	1.31334e-28	PCvsPD
CLDND1	-1.08165	5.83819e-14	3.50076e-13	PCvsPD
RPL36AL	-0.316883	0.086203	0.139103	PCvsPD
C1orf43	-0.983694	2.86528e-15	1.8767e-14	PCvsPD
CLU	5.93722	0	0	PCvsPD
USP10	-0.536779	4.85712e-07	1.71753e-06	PCvsPD
AP1B1	0.976809	2.80391e-12	1.50318e-11	PCvsPD
ZMPSTE24	-1.95566	3.06692e-68	1.54867e-66	PCvsPD
PTCD3	-0.4222	0.000486005	0.00122668	PCvsPD
ADAM10	-0.401624	0.000466522	0.00118032	PCvsPD
ZDHHC20	-1.21694	4.0334e-24	4.38254e-23	PCvsPD
RNF114	0.201238	0.0699557	0.116413	PCvsPD
TWF1	-2.1066	1.36104e-50	4.0056e-49	PCvsPD
RIOK3	-0.13774	0.222604	0.309421	PCvsPD
FLOT1	1.00499	5.46786e-17	4.0085e-16	PCvsPD
GOLM1	-0.240068	0.0179315	0.0347204	PCvsPD
H2AFX	-0.670398	9.00869e-07	3.09605e-06	PCvsPD
NUDCD1	-2.09674	3.95588e-80	2.73529e-78	PCvsPD
SMG5	-0.292511	0.0256049	0.0480011	PCvsPD
INTS11	1.00109	1.73031e-17	1.29741e-16	PCvsPD
AGFG1	-0.210459	0.0726541	0.119976	PCvsPD
OPTN	0.998232	2.34755e-22	2.3217e-21	PCvsPD
FZD6	-1.86795	8.581e-62	3.55797e-60	PCvsPD
NCAPG2	-1.91871	6.6505e-71	3.55751e-69	PCvsPD
SGTA	0.739926	4.30084e-08	1.67111e-07	PCvsPD
ADRM1	0.885747	2.28026e-14	1.40932e-13	PCvsPD
PPP1R15B	0.224392	0.0255388	0.0478993	PCvsPD
EIF3L	-0.423157	0.00176916	0.00411818	PCvsPD
CLCN3	0.302343	0.00890207	0.018295	PCvsPD
USP34	-1.18434	1.53592e-12	8.4063e-12	PCvsPD
KMT2A	-0.311874	0.0323294	0.0589943	PCvsPD
SMC2	-3.10707	5.92551e-68	2.9493e-66	PCvsPD
BNIP3L	-0.277465	0.0147583	0.0290805	PCvsPD
PLP2	-1.57815	2.62942e-31	3.97995e-30	PCvsPD
TMSB4XP8	-0.0714007	0.608222	0.697167	PCvsPD
TTC37	-0.864339	3.61678e-06	1.17434e-05	PCvsPD
PRR11	-2.26262	1.1105e-51	3.42133e-50	PCvsPD
USP7	-1.00823	8.90896e-16	6.02654e-15	PCvsPD
UBE2D2	-0.495294	4.97921e-05	0.000142491	PCvsPD
NEDD4	-1.92208	9.75046e-29	1.31477e-27	PCvsPD
PARP4	-1.6792	1.36882e-43	3.23768e-42	PCvsPD
LAPTM4B	-0.473189	7.2444e-06	2.27405e-05	PCvsPD
PRPF4B	-1.11324	3.96564e-10	1.81331e-09	PCvsPD
IFIT2	-0.407168	0.000802917	0.00196819	PCvsPD
PDLIM7	0.686116	2.55131e-07	9.22678e-07	PCvsPD
CACUL1	0.0649311	0.572814	0.666462	PCvsPD
PCBP1	0.169251	0.148542	0.219393	PCvsPD
SLK	-1.29359	4.2545e-14	2.57076e-13	PCvsPD
POLD2	0.210129	0.117553	0.181106	PCvsPD
TAB2	-0.829078	1.11282e-11	5.70568e-11	PCvsPD
MAPK8	0.153447	0.214531	0.299819	PCvsPD
SRRM1	-0.754516	4.59533e-11	2.25268e-10	PCvsPD
YTHDF2	-0.648348	5.05014e-10	2.29106e-09	PCvsPD
PSMF1	-0.0564318	0.620492	0.708199	PCvsPD
RAB31	0.909519	9.56588e-12	4.92958e-11	PCvsPD
FEN1	-2.39308	3.55913e-86	2.96663e-84	PCvsPD
BANF1	-0.66928	4.9783e-05	0.000142482	PCvsPD
MRPL42	-1.33291	9.96124e-30	1.39337e-28	PCvsPD
PGD	-0.720034	1.11839e-09	4.93839e-09	PCvsPD
EPG5	0.537638	1.26178e-05	3.85034e-05	PCvsPD
EIF2AK4	-0.279094	0.0237086	0.0447564	PCvsPD
LY6E	2.26359	9.07117e-71	4.83114e-69	PCvsPD
TADA3	0.278762	0.0223519	0.0424687	PCvsPD
PRRC1	0.406682	0.000177809	0.00047646	PCvsPD
RC3H2	-0.951026	1.34544e-15	8.99878e-15	PCvsPD
CD320	0.84752	8.01496e-11	3.86366e-10	PCvsPD
SLC25A24	-1.80883	7.77288e-68	3.8452e-66	PCvsPD
RNPS1	-0.302921	0.00933177	0.0191071	PCvsPD
PDCD11	0.105433	0.367798	0.468535	PCvsPD
WRNIP1	0.248548	0.0487716	0.0849593	PCvsPD
HEXIM1	0.8831	1.88717e-17	1.41242e-16	PCvsPD
TRIP10	0.663068	1.82024e-09	7.90555e-09	PCvsPD
EEF1D	0.270227	0.0147356	0.0290405	PCvsPD
ITGAV	-0.491829	0.000193823	0.000517039	PCvsPD
RMND5A	0.304269	0.0225068	0.0427463	PCvsPD
EIF2S3	-0.719234	1.37562e-10	6.52909e-10	PCvsPD
RAB35	0.250945	0.0414102	0.0733913	PCvsPD
SPRY4	-0.887762	1.3288e-14	8.36352e-14	PCvsPD
CARS	0.712586	1.43933e-10	6.81684e-10	PCvsPD
MCM7	-1.91935	3.20484e-59	1.21689e-57	PCvsPD
DDIT4	4.16676	6.41052e-194	5.03308e-191	PCvsPD
SS18	-0.808525	1.51203e-15	1.00743e-14	PCvsPD
RPS29	-0.446363	0.00671114	0.0141545	PCvsPD
MAP4K5	-1.35282	3.14632e-20	2.78163e-19	PCvsPD
DDAH1	-1.15619	1.87032e-27	2.37711e-26	PCvsPD
KIF2C	-3.14052	1.3898e-118	2.66349e-116	PCvsPD
KIF11	-3.17672	9.31491e-68	4.58938e-66	PCvsPD
GNA12	0.0112634	0.926129	0.948857	PCvsPD
NELFCD	-0.789996	2.04914e-13	1.18381e-12	PCvsPD
CPT1A	1.95764	2.8206e-43	6.63933e-42	PCvsPD
CTR9	-0.147076	0.202771	0.285118	PCvsPD
SMARCC1	-1.37265	2.24571e-25	2.58676e-24	PCvsPD
SLC25A23	1.29198	4.0471e-22	3.95751e-21	PCvsPD
YWHAH	-1.2643	3.76251e-30	5.37416e-29	PCvsPD
SF3A1	-0.578291	5.93387e-06	1.88224e-05	PCvsPD
HSF1	0.411488	0.000604851	0.00150511	PCvsPD
NOP58	-1.79772	1.328e-35	2.38364e-34	PCvsPD
PVR	-0.0505993	0.688199	0.766279	PCvsPD
SCAP	1.0424	2.3743e-12	1.27906e-11	PCvsPD
DLST	-0.0323133	0.764837	0.828159	PCvsPD
SLC39A9	-0.323005	0.00433389	0.00946456	PCvsPD
DNTTIP2	-1.58712	4.79154e-21	4.4158e-20	PCvsPD
DDX17	-0.926226	2.61781e-17	1.94906e-16	PCvsPD
CS	-1.02968	3.75658e-19	3.10568e-18	PCvsPD
NECTIN2	1.53267	2.23122e-33	3.67426e-32	PCvsPD
GSN	2.96851	1.55529e-137	4.56075e-135	PCvsPD
EDEM1	-0.142645	0.204875	0.287818	PCvsPD
CLTB	0.697812	2.77001e-06	9.08984e-06	PCvsPD
NEK7	-0.938915	1.21371e-12	6.66798e-12	PCvsPD
USP39	-0.558599	1.78313e-07	6.54001e-07	PCvsPD
RAD23A	-0.472285	2.01852e-05	6.03324e-05	PCvsPD
SREK1	-2.10792	5.86144e-29	7.97884e-28	PCvsPD
SEC23B	-0.322215	0.0029369	0.00659603	PCvsPD
MMS19	0.0545662	0.646438	0.731084	PCvsPD
CKAP2	-2.39157	6.81246e-50	1.96223e-48	PCvsPD
LGMN	2.04195	3.96969e-68	1.99213e-66	PCvsPD
EIF4G3	-0.530184	0.00010936	0.000300927	PCvsPD
REPIN1	-0.150264	0.215673	0.301094	PCvsPD
CHMP4B	0.291631	0.0256045	0.0480011	PCvsPD
TNPO2	-1.25592	3.54089e-27	4.43093e-26	PCvsPD
OTUD4	-1.72457	1.83985e-50	5.4017e-49	PCvsPD
GTF3C1	0.645025	1.15994e-05	3.55787e-05	PCvsPD
SFXN1	-1.17661	6.77843e-22	6.53387e-21	PCvsPD
BBX	-1.46035	1.38992e-22	1.39215e-21	PCvsPD
SETD7	-1.80723	8.0757e-50	2.3206e-48	PCvsPD
COX7C	-0.313416	0.109787	0.170523	PCvsPD
RBBP7	-1.42763	4.05807e-38	7.99105e-37	PCvsPD
GRINA	1.22089	4.14978e-22	4.05628e-21	PCvsPD
TNFRSF1A	0.654362	2.31972e-07	8.42306e-07	PCvsPD
NPTN	0.810621	1.91093e-11	9.63941e-11	PCvsPD
FAM32A	0.0584734	0.588394	0.680685	PCvsPD
MAPKAP1	-0.990979	3.12654e-19	2.59716e-18	PCvsPD
FTSJ3	-0.219032	0.0355083	0.0642125	PCvsPD
PLOD1	0.808399	3.15228e-11	1.56674e-10	PCvsPD
RNF145	-0.556545	3.42364e-07	1.22722e-06	PCvsPD
CHD1	-1.78518	2.43635e-20	2.1721e-19	PCvsPD
ARNTL2	-1.94232	9.79662e-50	2.80188e-48	PCvsPD
DYNLL1	-0.126363	0.36436	0.465032	PCvsPD
JUND	1.59205	1.03959e-23	1.10637e-22	PCvsPD
EI24	-0.976793	1.33022e-16	9.50004e-16	PCvsPD
PLD3	1.95378	5.84774e-58	2.15322e-56	PCvsPD
GSTO1	-1.12593	4.22041e-19	3.47616e-18	PCvsPD
TCOF1	-0.449085	0.000254749	0.00066778	PCvsPD
CIZ1	-0.154919	0.18933	0.268788	PCvsPD
DOCK5	-0.978796	2.97893e-11	1.48301e-10	PCvsPD
RBM12	-0.745436	1.21039e-12	6.65153e-12	PCvsPD
PHB2	-0.716372	2.24163e-08	8.93532e-08	PCvsPD
TWSG1	-1.33501	4.17243e-30	5.9492e-29	PCvsPD
SMAD5	-0.523636	1.59866e-05	4.82572e-05	PCvsPD
FYTTD1	-0.197355	0.0651162	0.10949	PCvsPD
WWTR1	-0.495352	1.57319e-05	4.75297e-05	PCvsPD
PWP1	-0.923892	1.30021e-19	1.10883e-18	PCvsPD
ACOT7	1.02046	3.59654e-11	1.78281e-10	PCvsPD
ATG2A	1.84409	2.90739e-37	5.54134e-36	PCvsPD
CMTM6	-1.2789	2.64836e-31	4.00612e-30	PCvsPD
NDST1	-0.889723	8.44539e-08	3.18686e-07	PCvsPD
PURB	-0.529463	1.32964e-06	4.49286e-06	PCvsPD
MYEOV	-0.0491481	0.641212	0.726626	PCvsPD
PC	1.97539	5.67549e-41	1.24897e-39	PCvsPD
ERCC2	0.436307	0.00298824	0.00670454	PCvsPD
PCNA	-2.95152	8.33123e-91	7.71003e-89	PCvsPD
HTT	0.549925	0.000862401	0.00210531	PCvsPD
IK	-0.255204	0.0290493	0.0536375	PCvsPD
GRB10	1.28815	5.89763e-28	7.69664e-27	PCvsPD
FH	-0.822406	3.18241e-16	2.21875e-15	PCvsPD
SLAIN2	-0.466614	4.39639e-05	0.000126737	PCvsPD
CDH4	0.914527	9.81807e-10	4.35506e-09	PCvsPD
GTPBP4	-1.18781	3.7853e-28	4.98271e-27	PCvsPD
MYO1B	-0.325132	0.00715848	0.0150108	PCvsPD
GM2A	1.20867	9.07973e-26	1.06502e-24	PCvsPD
TAF15	-0.591047	1.99692e-08	8.00313e-08	PCvsPD
CRKL	-0.00652289	0.95372	0.96921	PCvsPD
RSL24D1	-1.08986	8.67307e-15	5.50871e-14	PCvsPD
LAMP2	-0.486981	7.16252e-06	2.25027e-05	PCvsPD
CUL4B	-0.655925	3.85467e-07	1.37443e-06	PCvsPD
ROCK1	-1.15575	0.001154	0.00275933	PCvsPD
MED13L	0.146435	0.336695	0.435848	PCvsPD
TCEA1	-1.78211	5.9057e-55	2.00752e-53	PCvsPD
FOXJ3	-0.0497635	0.680642	0.760264	PCvsPD
YES1	-1.88631	1.09428e-49	3.12236e-48	PCvsPD
PTTG1	-1.67105	5.90015e-31	8.78848e-30	PCvsPD
KIAA1191	-0.91464	4.5481e-16	3.14121e-15	PCvsPD
DDX54	0.424352	0.00268975	0.00607911	PCvsPD
SH3GLB1	-0.780666	1.43784e-11	7.31055e-11	PCvsPD
RAB14	-0.677031	4.65966e-11	2.281e-10	PCvsPD
ATP5MC3	0.345457	0.0326467	0.0595331	PCvsPD
MVP	2.02655	6.34423e-39	1.29323e-37	PCvsPD
TMEM263	-0.543664	9.17933e-07	3.15158e-06	PCvsPD
TEX261	-1.31036	3.66025e-31	5.50259e-30	PCvsPD
NOP14	-0.526797	5.93739e-05	0.000168663	PCvsPD
PUM1	-0.0291539	0.789204	0.847408	PCvsPD
HSPA13	-0.977443	1.43112e-15	9.55346e-15	PCvsPD
MARK3	0.392196	0.000154797	0.000417833	PCvsPD
WDR6	0.0663835	0.541586	0.638429	PCvsPD
ATXN2L	-0.477618	0.000213958	0.000567021	PCvsPD
RAP1B	-1.13222	6.75266e-27	8.35977e-26	PCvsPD
ANXA3	-3.23205	3.51829e-156	1.55694e-153	PCvsPD
EXT2	0.320966	0.00453074	0.00985994	PCvsPD
TGFBR1	0.122267	0.245068	0.335152	PCvsPD
PPIF	-1.00619	4.74606e-19	3.88675e-18	PCvsPD
SRSF7	-1.33028	3.65512e-25	4.1571e-24	PCvsPD
BICD2	0.575788	8.39183e-06	2.61723e-05	PCvsPD
CCAR1	-1.66	3.65363e-21	3.3954e-20	PCvsPD
MMADHC	-0.622626	1.98719e-08	7.96938e-08	PCvsPD
PHLDB2	0.258877	0.0381385	0.0682389	PCvsPD
PIP5K1A	-0.149713	0.170075	0.245473	PCvsPD
ARHGAP23	0.443099	0.00056175	0.00140446	PCvsPD
STAG2	-2.79143	3.18267e-81	2.30545e-79	PCvsPD
NRBP1	-0.149351	0.21823	0.304296	PCvsPD
TSPAN3	-0.347717	0.00339653	0.0075572	PCvsPD
SLC25A39	1.1312	8.59168e-22	8.21984e-21	PCvsPD
MINK1	1.38223	2.31402e-31	3.5091e-30	PCvsPD
PPP4R2	-1.00032	2.2947e-19	1.92257e-18	PCvsPD
CNOT7	-1.40104	3.50349e-38	6.92139e-37	PCvsPD
SRSF5	-0.68588	1.03205e-06	3.52349e-06	PCvsPD
ERP29	-0.00925849	0.950884	0.967015	PCvsPD
EID1	-1.0258	6.3318e-15	4.05232e-14	PCvsPD
TACC3	-1.75048	1.16305e-43	2.75901e-42	PCvsPD
TANC2	1.66867	1.52237e-24	1.69102e-23	PCvsPD
LMO7	-0.581014	1.41943e-06	4.78102e-06	PCvsPD
SLIT2	0.195873	0.137841	0.206368	PCvsPD
PLRG1	-0.441512	3.60273e-05	0.000104889	PCvsPD
BOD1L1	-0.561572	0.00256348	0.00581966	PCvsPD
UBE2M	-0.0681869	0.648599	0.732787	PCvsPD
CDK1	-2.53948	4.58137e-87	3.92627e-85	PCvsPD
ARL1	-1.49147	4.25027e-44	1.01818e-42	PCvsPD
IST1	0.219793	0.0517479	0.0893955	PCvsPD
DICER1	-1.13192	1.43728e-20	1.29707e-19	PCvsPD
TXLNA	-0.229513	0.0551912	0.0944256	PCvsPD
GSK3B	0.20039	0.0615045	0.104028	PCvsPD
ZNF217	0.684864	2.98497e-08	1.17634e-07	PCvsPD
TFAM	-1.36308	5.53186e-34	9.27273e-33	PCvsPD
GFPT1	-0.772075	8.37087e-12	4.33026e-11	PCvsPD
ITCH	-0.933872	3.55152e-17	2.62577e-16	PCvsPD
TARDBP	-1.09127	1.78039e-23	1.87264e-22	PCvsPD
ITPRID2	-1.01439	2.16515e-18	1.70985e-17	PCvsPD
RAB5A	-0.139026	0.20635	0.289622	PCvsPD
DYNLL2	0.864345	4.82107e-12	2.53673e-11	PCvsPD
ITM2B	-0.611594	2.07488e-06	6.87832e-06	PCvsPD
FBXW11	-0.275614	0.0209474	0.0400475	PCvsPD
CUL4A	-0.972966	3.05226e-20	2.70338e-19	PCvsPD
SPIN1	-0.354586	0.000551602	0.00138079	PCvsPD
VAMP3	-1.02516	6.57245e-19	5.34649e-18	PCvsPD
MRPS27	-0.86345	2.64018e-13	1.51021e-12	PCvsPD
AGPS	-0.92312	1.408e-15	9.40431e-15	PCvsPD
RSRC2	-0.171193	0.128319	0.194767	PCvsPD
RRM2	-3.58616	3.5148e-190	2.67333e-187	PCvsPD
GPBP1L1	-0.783364	3.29564e-14	2.01236e-13	PCvsPD
JUNB	2.63487	1.4915e-102	1.9006e-100	PCvsPD
BIRC6	-0.631866	1.25265e-05	3.82395e-05	PCvsPD
CD2AP	-0.870226	1.2002e-07	4.47483e-07	PCvsPD
PPP3CA	0.115265	0.347033	0.446949	PCvsPD
GNL2	-0.196046	0.141791	0.210803	PCvsPD
GALNT2	1.26468	6.64048e-30	9.36943e-29	PCvsPD
MYO6	-0.320801	0.00813382	0.0168599	PCvsPD
ENAH	0.161418	0.158977	0.232212	PCvsPD
KPNA3	-1.20292	9.43157e-24	1.00726e-22	PCvsPD
TTL	-1.15828	1.50769e-24	1.67713e-23	PCvsPD
KPNA6	-0.556479	7.91256e-07	2.73556e-06	PCvsPD
PACSIN2	0.804042	6.37566e-10	2.86728e-09	PCvsPD
RANBP9	0.176198	0.0995194	0.157112	PCvsPD
SEC23A	-1.26977	7.88017e-30	1.10864e-28	PCvsPD
MRPL3	-2.15812	1.47876e-90	1.36331e-88	PCvsPD
PSMA5	-0.427311	0.000784753	0.00192716	PCvsPD
TUG1	-1.34792	1.01681e-26	1.24802e-25	PCvsPD
CDC25B	-0.959447	6.21311e-19	5.05925e-18	PCvsPD
PLAUR	-0.180216	0.158998	0.232228	PCvsPD
DRAP1	0.85498	2.1426e-09	9.25771e-09	PCvsPD
ATP6V1B2	1.12864	1.04945e-25	1.22978e-24	PCvsPD
SEMA6B	3.07131	2.53673e-62	1.07004e-60	PCvsPD
SPDL1	-2.3519	1.15686e-52	3.64253e-51	PCvsPD
TSC22D2	1.86556	6.26214e-54	2.05133e-52	PCvsPD
SPTLC2	0.142899	0.198819	0.280363	PCvsPD
CHMP1A	0.770315	2.59526e-10	1.20569e-09	PCvsPD
MAT2B	-1.15922	7.21974e-26	8.51362e-25	PCvsPD
CD164	-0.956484	1.69324e-16	1.20151e-15	PCvsPD
KDM2A	-0.31079	0.0137561	0.0272913	PCvsPD
WDR3	-0.730393	7.83438e-12	4.0631e-11	PCvsPD
CCDC124	1.57717	2.70404e-31	4.08527e-30	PCvsPD
SLC35E1	0.0673102	0.592717	0.68445	PCvsPD
RTF2	-0.320776	0.0047761	0.0103578	PCvsPD
RACGAP1	-2.59993	2.11926e-101	2.65879e-99	PCvsPD
LCOR	0.0530478	0.70001	0.775809	PCvsPD
PSMD6	-0.503591	1.32643e-05	4.03853e-05	PCvsPD
PITRM1	-0.0984679	0.406876	0.508496	PCvsPD
PRDX2	0.111364	0.465193	0.566853	PCvsPD
GTF2F1	-0.0512869	0.699071	0.77519	PCvsPD
PSMD14	-1.50331	6.77113e-39	1.3791e-37	PCvsPD
HACD3	-1.36781	3.39305e-37	6.45687e-36	PCvsPD
EVI5L	2.07914	1.78483e-46	4.63619e-45	PCvsPD
ADH5	-0.65512	1.81022e-09	7.86909e-09	PCvsPD
EMC1	-0.710921	2.3377e-08	9.31062e-08	PCvsPD
YTHDC1	0.158812	0.189	0.268367	PCvsPD
EIF3K	-0.021041	0.864635	0.905991	PCvsPD
NAA25	-1.62891	9.69083e-46	2.4442e-44	PCvsPD
PSMC6	-1.39566	3.02977e-27	3.80503e-26	PCvsPD
MRPL37	-0.930956	1.12227e-12	6.17985e-12	PCvsPD
UTP20	-1.46262	7.91325e-31	1.17439e-29	PCvsPD
GOLPH3	-0.582795	8.08365e-07	2.79234e-06	PCvsPD
PPARD	1.39456	4.03249e-27	5.04093e-26	PCvsPD
DNAJA2	-0.59315	4.52485e-08	1.75339e-07	PCvsPD
MED15	0.825457	1.55811e-09	6.80228e-09	PCvsPD
TLE1	1.53638	3.65165e-35	6.46381e-34	PCvsPD
AMOTL1	0.207589	0.147325	0.217846	PCvsPD
TRIR	0.0897818	0.557847	0.653201	PCvsPD
CPOX	0.930752	2.0104e-14	1.24729e-13	PCvsPD
RDX	-0.629021	7.99942e-08	3.02561e-07	PCvsPD
LRRC58	-1.07855	8.77325e-14	5.19038e-13	PCvsPD
ANKRD50	-0.543633	5.42695e-05	0.000154686	PCvsPD
LNPEP	-0.886895	5.98161e-12	3.12887e-11	PCvsPD
DGKD	1.6629	2.30811e-44	5.5621e-43	PCvsPD
RPRD1A	-0.800862	2.91273e-14	1.78526e-13	PCvsPD
CSNK2A2	-0.623729	4.81788e-07	1.70489e-06	PCvsPD
VPS37B	1.30373	2.65794e-26	3.18992e-25	PCvsPD
CDC42BPA	-0.487133	0.00388907	0.00857003	PCvsPD
IER5	1.34596	3.37802e-24	3.6902e-23	PCvsPD
VEGFA	0.701697	2.6723e-08	1.05758e-07	PCvsPD
SCARB2	-0.779624	4.1584e-13	2.3472e-12	PCvsPD
CBL	0.0452715	0.733388	0.802821	PCvsPD
EML4	-0.660411	1.23682e-08	5.04743e-08	PCvsPD
DAP3	-0.546405	7.85635e-06	2.4581e-05	PCvsPD
LMNB1	-3.25743	3.82496e-165	1.93949e-162	PCvsPD
AP1G1	-0.668492	6.92931e-08	2.63659e-07	PCvsPD
ANP32A	-1.87062	7.59574e-64	3.35522e-62	PCvsPD
VEZT	-0.877723	2.04483e-13	1.1816e-12	PCvsPD
DEGS1	-1.00698	7.62614e-21	6.96744e-20	PCvsPD
CIC	1.50766	1.29966e-19	1.10874e-18	PCvsPD
SNX6	-1.02225	6.49931e-22	6.27975e-21	PCvsPD
CLIP1	-2.0106	3.15487e-43	7.40467e-42	PCvsPD
GPBP1	-1.19864	7.47169e-19	6.04767e-18	PCvsPD
HMGXB3	0.656628	9.52101e-07	3.26107e-06	PCvsPD
SNU13	-0.166925	0.136949	0.205373	PCvsPD
ZHX3	0.500918	4.0986e-06	1.32372e-05	PCvsPD
HDAC3	0.603323	1.50847e-08	6.10891e-08	PCvsPD
NUP205	-2.12964	1.01756e-69	5.32609e-68	PCvsPD
ABR	0.436338	0.000428469	0.00109016	PCvsPD
YLPM1	-0.451104	0.0012625	0.00300049	PCvsPD
ETV5	-0.20742	0.0778658	0.12729	PCvsPD
PSMA4	-1.54427	1.03218e-29	1.44133e-28	PCvsPD
NAV3	-1.61505	1.37544e-32	2.20678e-31	PCvsPD
TCF3	0.394438	0.00128815	0.00305638	PCvsPD
OSBPL9	-0.175254	0.121377	0.18608	PCvsPD
BTBD1	-1.50425	8.96922e-45	2.19619e-43	PCvsPD
RTCB	0.0978137	0.454657	0.556607	PCvsPD
KDSR	-0.53844	1.33918e-06	4.52133e-06	PCvsPD
ARHGAP45	1.87093	8.02639e-34	1.3353e-32	PCvsPD
SUMO1	-1.2001	2.63285e-17	1.95966e-16	PCvsPD
TGFBI	2.62398	6.91941e-78	4.5764e-76	PCvsPD
ATP6V0B	1.05206	2.10981e-14	1.30696e-13	PCvsPD
APEH	0.96283	9.17236e-14	5.41859e-13	PCvsPD
RHEB	-0.612897	3.40112e-05	9.93042e-05	PCvsPD
C12orf49	-0.0893849	0.455793	0.557633	PCvsPD
RRP7A	0.362676	0.00830851	0.0171854	PCvsPD
ZMYND8	-0.822214	4.82145e-12	2.53673e-11	PCvsPD
HADHB	-0.298358	0.004823	0.0104502	PCvsPD
ATP6V0A1	1.69044	7.97598e-46	2.01796e-44	PCvsPD
EIF1AX	-2.02353	1.2635e-66	6.01809e-65	PCvsPD
ARHGAP5	-0.764168	7.04791e-05	0.000198518	PCvsPD
DCAF13	-0.909251	5.77488e-16	3.95929e-15	PCvsPD
MPZL1	0.29309	0.0126695	0.025284	PCvsPD
OGFR	1.06136	2.63236e-13	1.50644e-12	PCvsPD
BAZ1B	-2.07775	8.50141e-43	1.97251e-41	PCvsPD
DAPK3	2.67127	8.45413e-103	1.0887e-100	PCvsPD
IKBIP	-2.50978	2.49954e-62	1.05619e-60	PCvsPD
UACA	-0.916238	0.0180762	0.0349721	PCvsPD
EFCAB14	-0.401477	0.000416697	0.00106188	PCvsPD
TPBG	0.635311	7.10097e-08	2.69753e-07	PCvsPD
ESAM	-0.170007	0.212718	0.297463	PCvsPD
DKC1	-1.54967	1.86866e-49	5.31325e-48	PCvsPD
ICE1	-0.0234663	0.855985	0.899521	PCvsPD
PCM1	-1.68145	4.77304e-19	3.90622e-18	PCvsPD
EXOC2	-0.0778597	0.498298	0.59871	PCvsPD
SELENOI	-1.05927	1.01111e-17	7.69525e-17	PCvsPD
BCAR3	-0.730776	2.23936e-11	1.12425e-10	PCvsPD
TRIM27	-0.00957188	0.930994	0.952559	PCvsPD
SUMO3	-1.68213	9.83314e-48	2.64744e-46	PCvsPD
CDCA7L	-0.680703	2.13808e-08	8.53653e-08	PCvsPD
TAX1BP1	-1.05125	6.50603e-10	2.92267e-09	PCvsPD
STK11	1.31605	1.22527e-17	9.26719e-17	PCvsPD
SCOC	-1.26436	2.22776e-26	2.6829e-25	PCvsPD
EIF2AK1	-0.483986	7.35503e-05	0.000206666	PCvsPD
PPP4R3A	-1.36948	7.55085e-36	1.3664e-34	PCvsPD
RHOC	0.739965	2.1919e-08	8.74711e-08	PCvsPD
GTF2H3	-1.31156	3.90012e-34	6.5692e-33	PCvsPD
PCYOX1	0.122476	0.294416	0.389689	PCvsPD
ALAS1	1.02775	2.77612e-19	2.31794e-18	PCvsPD
KLHDC3	-0.470601	7.49973e-05	0.000210513	PCvsPD
DDX18	-1.63448	3.46139e-45	8.60538e-44	PCvsPD
APEX1	-1.0211	6.11764e-16	4.18721e-15	PCvsPD
SELENOT	-1.15043	2.0942e-23	2.19135e-22	PCvsPD
ZDHHC7	0.526932	7.11308e-06	2.23561e-05	PCvsPD
NUP50	-1.99314	1.81358e-60	7.22434e-59	PCvsPD
RELA	0.834092	1.35346e-11	6.89015e-11	PCvsPD
HARS	0.124865	0.277202	0.371501	PCvsPD
CFL2	-1.20477	1.04361e-30	1.53848e-29	PCvsPD
SNX5	-2.38288	7.59728e-78	4.99757e-76	PCvsPD
NDFIP1	0.0794169	0.453726	0.555719	PCvsPD
VPS26A	-1.09182	5.89778e-20	5.12481e-19	PCvsPD
PPP1R9B	1.2279	1.51953e-18	1.20981e-17	PCvsPD
SP3	-1.28146	2.89434e-27	3.6387e-26	PCvsPD
CNN2	0.989533	4.70485e-13	2.64766e-12	PCvsPD
RNMT	0.238699	0.0898109	0.14417	PCvsPD
TRAK1	0.967471	3.46834e-16	2.41051e-15	PCvsPD
EGR1	0.863107	4.25877e-13	2.40218e-12	PCvsPD
TBC1D4	-0.21478	0.093331	0.148976	PCvsPD
SARAF	0.17976	0.112455	0.174234	PCvsPD
ANXA7	-0.911616	4.43034e-18	3.43627e-17	PCvsPD
UTP4	-1.75756	7.13044e-64	3.15542e-62	PCvsPD
TMEM43	-0.707856	1.31127e-11	6.68236e-11	PCvsPD
ANTXR1	-0.486815	0.00012595	0.000344013	PCvsPD
TMEM167A	-0.814898	2.46682e-08	9.79603e-08	PCvsPD
MIER1	-0.689163	8.27469e-09	3.41758e-08	PCvsPD
MAN1B1	1.10312	8.2009e-20	7.09821e-19	PCvsPD
FOXM1	-1.98992	3.30579e-29	4.53804e-28	PCvsPD
PCMT1	0.100984	0.362765	0.463326	PCvsPD
RFWD3	-2.83328	5.97261e-101	7.4167e-99	PCvsPD
KCMF1	-0.82388	7.27104e-14	4.32478e-13	PCvsPD
RSU1	0.488568	4.92088e-06	1.57487e-05	PCvsPD
SUGP2	-0.508852	0.000127167	0.000347025	PCvsPD
PIM3	2.08634	1.24307e-58	4.64034e-57	PCvsPD
OSBP	0.126207	0.282846	0.377775	PCvsPD
CHD8	-0.205795	0.179763	0.257216	PCvsPD
PLBD2	0.403329	0.00308718	0.00691025	PCvsPD
NOL6	0.446012	9.82664e-05	0.000272063	PCvsPD
TMEM259	1.27371	3.24338e-31	4.88797e-30	PCvsPD
ACTL6A	-1.45902	1.54927e-40	3.36676e-39	PCvsPD
GADD45GIP1	0.428252	0.00216752	0.00498021	PCvsPD
UGGT1	-0.694717	2.88121e-06	9.44072e-06	PCvsPD
NQO2	1.68661	3.83078e-54	1.26167e-52	PCvsPD
ADRB2	1.15597	1.43868e-26	1.75167e-25	PCvsPD
RIF1	-2.34174	2.14333e-33	3.53193e-32	PCvsPD
AATF	0.0799295	0.506829	0.606714	PCvsPD
ZNF24	-1.18829	2.04906e-26	2.47381e-25	PCvsPD
MAP7D3	-0.846828	1.71917e-09	7.48799e-09	PCvsPD
ALDH18A1	-0.465989	7.51484e-05	0.000210913	PCvsPD
PTDSS1	-1.85032	3.57178e-52	1.11311e-50	PCvsPD
PLCG1	0.262335	0.0360225	0.0650265	PCvsPD
COPS3	-1.86168	1.27213e-70	6.73097e-69	PCvsPD
DHX8	0.657103	7.70816e-07	2.66907e-06	PCvsPD
SYDE1	-1.67338	8.10944e-35	1.41691e-33	PCvsPD
GPR107	-0.562587	5.60039e-05	0.000159462	PCvsPD
UBE2E1	-1.5939	1.08587e-38	2.19146e-37	PCvsPD
DHCR7	1.38946	1.45164e-33	2.40023e-32	PCvsPD
NELFB	0.419281	0.00165885	0.00387437	PCvsPD
DCTN4	-0.789933	3.74985e-13	2.12152e-12	PCvsPD
DDX6	-1.58115	9.13338e-28	1.17867e-26	PCvsPD
ZBTB38	-0.0954554	0.470594	0.572174	PCvsPD
JPT2	-1.14898	3.78584e-20	3.3325e-19	PCvsPD
XPO7	-0.889181	1.96525e-12	1.06673e-11	PCvsPD
ABCD3	-0.00250108	0.985039	0.989841	PCvsPD
TMEM165	-1.07905	6.19374e-19	5.04517e-18	PCvsPD
PSMC4	0.00751854	0.949499	0.965929	PCvsPD
FLG	4.99169	1.51029e-198	1.2253e-195	PCvsPD
MCUR1	-0.401416	0.000225794	0.00059644	PCvsPD
ALDH7A1	-0.558764	1.69232e-07	6.22197e-07	PCvsPD
ZCCHC14	1.68479	1.22261e-42	2.82326e-41	PCvsPD
NCOA3	1.05591	2.6132e-14	1.60816e-13	PCvsPD
MTCL1	0.841104	2.19812e-12	1.18678e-11	PCvsPD
FEZ2	-1.29656	1.74337e-30	2.53931e-29	PCvsPD
SMG7	-0.187585	0.151093	0.222472	PCvsPD
KLF13	2.95467	6.78183e-91	6.30011e-89	PCvsPD
SPG7	0.481059	0.000135267	0.00036789	PCvsPD
KIF20A	-2.85136	1.53724e-127	3.5297e-125	PCvsPD
RHOB	5.34382	1.18328e-278	2.21538e-275	PCvsPD
SPRY2	-0.496196	1.42171e-05	4.31729e-05	PCvsPD
EMP3	-2.0756	3.04773e-50	8.85187e-49	PCvsPD
TMTC3	-0.697763	1.69934e-05	5.11505e-05	PCvsPD
MFSD12	1.50185	2.08652e-27	2.64775e-26	PCvsPD
TYK2	0.539275	6.16563e-07	2.15797e-06	PCvsPD
MLF2	-0.137454	0.276813	0.371082	PCvsPD
HCFC1	-0.945381	3.03941e-09	1.30011e-08	PCvsPD
PCBP2	-1.29868	5.25289e-28	6.86997e-27	PCvsPD
CYFIP1	-0.261426	0.0476379	0.0831571	PCvsPD
EIF2A	-1.36649	3.44245e-21	3.20528e-20	PCvsPD
ZNF106	-0.861459	2.2545e-11	1.13162e-10	PCvsPD
AMIGO2	-1.55163	5.23071e-43	1.22296e-41	PCvsPD
GOLGB1	-1.04861	2.62543e-07	9.48922e-07	PCvsPD
NOL11	-1.64042	6.4977e-45	1.59906e-43	PCvsPD
DFFA	-0.138804	0.274025	0.368115	PCvsPD
TBCD	0.391764	0.0047209	0.0102417	PCvsPD
RBBP4	-2.0532	4.52444e-76	2.83815e-74	PCvsPD
LPP	-0.957857	2.22067e-11	1.1151e-10	PCvsPD
MAL2	1.2437	1.64839e-29	2.28345e-28	PCvsPD
AGTPBP1	0.0678976	0.618695	0.706762	PCvsPD
TNKS2	-0.296971	0.0193377	0.0372535	PCvsPD
KLC2	0.830697	2.70267e-11	1.3499e-10	PCvsPD
DAZAP2	-0.78106	1.74834e-11	8.84859e-11	PCvsPD
SUZ12	-2.27768	1.00361e-53	3.26563e-52	PCvsPD
PES1	0.0992088	0.422842	0.524892	PCvsPD
ATF6	-0.911016	1.41547e-14	8.8929e-14	PCvsPD
AKT2	-0.116851	0.353289	0.453757	PCvsPD
POLDIP2	-1.08439	2.65093e-18	2.08132e-17	PCvsPD
PHLDA2	0.847045	9.31944e-07	3.19743e-06	PCvsPD
SRP14	-0.715673	1.35002e-06	4.55668e-06	PCvsPD
EPHB2	1.69787	1.20127e-35	2.16095e-34	PCvsPD
FRYL	-0.325964	0.0184605	0.0356653	PCvsPD
PPTC7	0.0586048	0.620447	0.708199	PCvsPD
SAFB	-0.466549	9.48772e-05	0.000263039	PCvsPD
RBBP8	-2.07299	1.43803e-38	2.88781e-37	PCvsPD
ZMIZ1	1.22793	4.98185e-20	4.34755e-19	PCvsPD
WSB2	-2.35586	4.35717e-98	4.7986e-96	PCvsPD
RICTOR	-0.710933	2.50079e-05	7.4002e-05	PCvsPD
LARP4B	-0.591633	2.40536e-07	8.72099e-07	PCvsPD
CCDC6	-0.415802	0.00150775	0.00354391	PCvsPD
TES	0.582806	1.47566e-07	5.44844e-07	PCvsPD
TRIM33	-0.74236	3.57249e-08	1.39792e-07	PCvsPD
SEC13	0.234767	0.0464721	0.0813086	PCvsPD
PSMD4	0.10581	0.378492	0.479873	PCvsPD
CCNL1	0.0956021	0.532729	0.630201	PCvsPD
DDX58	-1.32345	5.99908e-25	6.7598e-24	PCvsPD
UBR2	0.107632	0.390089	0.49158	PCvsPD
AHR	0.947898	4.92635e-18	3.80885e-17	PCvsPD
PITPNB	-0.871418	2.89068e-14	1.77265e-13	PCvsPD
C5orf24	-0.394999	0.00128031	0.00304015	PCvsPD
PPP4R3B	-1.53651	9.26406e-31	1.36985e-29	PCvsPD
MSH2	-2.28091	1.39897e-63	6.13503e-62	PCvsPD
MT1E	1.43788	3.54897e-13	2.01208e-12	PCvsPD
PPM1A	-0.544179	2.42972e-07	8.80539e-07	PCvsPD
KIAA2013	0.789125	1.10923e-10	5.29989e-10	PCvsPD
SNRPD1	-1.94287	3.19691e-54	1.05863e-52	PCvsPD
MGAT5	0.587147	9.16262e-05	0.000254518	PCvsPD
DPYSL2	0.377563	0.003663	0.0081012	PCvsPD
MED1	-0.945284	2.28866e-09	9.87305e-09	PCvsPD
ROCK2	-1.20643	5.10999e-10	2.31562e-09	PCvsPD
GALNT1	-0.826054	7.55538e-09	3.13165e-08	PCvsPD
NFAT5	-0.623802	0.000184647	0.000493915	PCvsPD
CTIF	3.52522	1.12268e-143	3.69256e-141	PCvsPD
TBC1D1	0.0319707	0.81696	0.86972	PCvsPD
VDAC3	-0.621454	5.11141e-08	1.97252e-07	PCvsPD
SSB	-1.3206	1.31315e-13	7.67917e-13	PCvsPD
RCOR1	-0.353702	0.00158513	0.00371394	PCvsPD
TSN	-1.09084	4.16125e-21	3.84659e-20	PCvsPD
DHX16	0.869554	1.6613e-13	9.66635e-13	PCvsPD
RAB8B	-0.527392	4.03258e-05	0.000116802	PCvsPD
TTC1	-0.341759	0.00277798	0.00626802	PCvsPD
CASC3	-0.646203	4.32129e-09	1.82851e-08	PCvsPD
UBXN4	-1.33512	1.02427e-16	7.38874e-16	PCvsPD
SLC44A2	0.27441	0.0447799	0.0785965	PCvsPD
SEC16A	0.297192	0.0392797	0.0700797	PCvsPD
HERC2	-0.0777456	0.618064	0.706213	PCvsPD
PRMT5	-0.583129	1.2171e-06	4.12691e-06	PCvsPD
CPNE3	-1.12394	3.30308e-23	3.42538e-22	PCvsPD
ZC3H14	-1.3811	2.64262e-23	2.75455e-22	PCvsPD
TSR1	-1.42476	6.49508e-37	1.21978e-35	PCvsPD
GID8	-0.444639	0.00014209	0.000385199	PCvsPD
WAPL	-1.08568	7.61115e-21	6.95636e-20	PCvsPD
BIRC5	-1.86873	3.32535e-43	7.78976e-42	PCvsPD
FMNL2	0.0697033	0.55225	0.648363	PCvsPD
SERPINB1	0.924206	1.81889e-14	1.13281e-13	PCvsPD
SF3B4	-0.240171	0.0515981	0.0891619	PCvsPD
AP2A2	0.638995	2.44035e-08	9.69409e-08	PCvsPD
ARFIP2	1.12376	2.64147e-20	2.34981e-19	PCvsPD
PCNX3	0.636178	1.81901e-06	6.05649e-06	PCvsPD
LSM14A	-1.35651	1.42842e-34	2.45524e-33	PCvsPD
GPAA1	0.602939	1.33765e-05	4.07064e-05	PCvsPD
ABHD2	0.546439	8.81713e-05	0.000245426	PCvsPD
SLC26A2	0.424363	0.000281088	0.000732326	PCvsPD
ARF3	-0.795657	7.18118e-11	3.4748e-10	PCvsPD
UBA6	-2.17016	1.84228e-48	5.08959e-47	PCvsPD
CNP	-0.440228	0.000960248	0.00232923	PCvsPD
AKIRIN1	0.208033	0.0505033	0.0874814	PCvsPD
ABL1	0.156575	0.249522	0.340292	PCvsPD
LPIN2	-0.567091	1.52615e-06	5.12414e-06	PCvsPD
NUP93	-0.112877	0.305581	0.402224	PCvsPD
STRN4	-0.564337	1.23021e-05	3.75969e-05	PCvsPD
SNX17	-0.602947	2.82359e-06	9.25816e-06	PCvsPD
DIDO1	-0.248099	0.0372477	0.0668514	PCvsPD
ARHGDIB	-2.01708	1.36328e-52	4.28139e-51	PCvsPD
LRBA	0.394461	0.00467508	0.0101487	PCvsPD
TTYH3	1.09932	1.62992e-15	1.08357e-14	PCvsPD
TMEM127	1.21115	5.49191e-23	5.63048e-22	PCvsPD
CPSF7	-1.14744	4.39453e-26	5.22259e-25	PCvsPD
DAZAP1	-1.23965	4.38279e-25	4.96383e-24	PCvsPD
SH3KBP1	-0.367015	0.00250943	0.00570439	PCvsPD
HNRNPH3	-2.33431	5.0981e-63	2.20395e-61	PCvsPD
PDXK	1.09487	1.26593e-18	1.00922e-17	PCvsPD
PPP1R12C	1.05093	3.32932e-20	2.94021e-19	PCvsPD
RABL6	-0.18687	0.205682	0.288808	PCvsPD
FOXP4	1.79605	5.70061e-40	1.20545e-38	PCvsPD
[truncated: 71,375 more rows]

## Sheet: Table S3 (PCvsPD_DOWN_KEGG)
Category	Subcategory	ID	Description	GeneRatio	BgRatio	pvalue	p.adjust	qvalue	gene	Count
Cellular Processes	Cell growth and death	hsa04110	Cell cycle	91/1103	157/8662	5.36137e-42	1.74781e-39	1.59712e-39	RAD21/PRKDC/YWHAE/YWHAQ/BUB3/PPP2CA/CCNB1/PDS5A/SMC3/MCM3/TFDP1/CDC27/HDAC2/SKP1/BUB1/CDK6/MCM4/PPP2R5C/SMC1A/CCNA2/MCM7/YWHAH/PCNA/PTTG1/STAG2/CDK1/WAPL/RB1/NIPBL/PPP2R5E/CDC6/E2F3/CDCA5/MAD2L1/ATM/MCM2/PLK1/ANAPC7/ATRX/MCM5/KNL1/TP53/CUL1/NDC80/CDC23/MDM2/MCM6/BUB1B/CDK4/CCNB2/CDK2/ATR/RBL1/TTK/AURKB/E2F1/CHEK1/PDS5B/ANAPC13/STAG1/CCNH/TRIP13/CDT1/CDC7/WEE1/CDKN2C/FBXO5/ESPL1/SKP2/DBF4/CDC25A/O…	91
Cellular Processes	Cell growth and death	hsa04218	Cellular senescence	40/1103	156/8662	7.9459e-06	0.000172691	0.000157803	CAPN2/PPP1CB/CCNB1/NRAS/CDK6/CCNA2/CDK1/FOXM1/RBBP4/RB1/E2F3/ATM/NBN/HIPK2/TP53/MDM2/HIPK3/NFKB1/CDK4/CCNB2/RAD1/CDK2/ATR/RBL1/E2F1/CHEK1/MYBL2/MRE11/TRPM7/PIK3CA/CDC25A/LIN54/SIRT1/LIN9/LIN52/CCNE2/CHEK2/E2F2/E2F5/RAD9B	40
Cellular Processes	Cell growth and death	hsa04114	Oocyte meiosis	37/1103	131/8662	1.48721e-06	4.8483e-05	4.43032e-05	YWHAE/YWHAQ/PPP2CA/PPP1CB/CCNB1/SMC3/CDC27/SKP1/BUB1/AURKA/PPP2R5C/SMC1A/SLK/YWHAH/PTTG1/CDK1/PPP2R5E/MAD2L1/PLK1/ANAPC7/CUL1/CDC23/CCNB2/CDK2/ANAPC13/FBXO5/ESPL1/ADCY3/PPP2R1B/CPEB2/PKMYT1/PRKACB/CDC25C/SGO1/CCNE2/CDC26/FBXO43	37
Cellular Processes	Cell growth and death	hsa04115	p53 signaling pathway	26/1103	75/8662	8.0572e-07	2.9185e-05	2.66689e-05	CCNB1/CYCS/CDK6/CDK1/RRM2/ATM/CCNG1/GTSE1/TP53/MDM2/CDK4/CCNB2/CDK2/ATR/CHEK1/CASP3/RCHY1/COP1/CASP8/BCL2/BID/GORAB/CCNE2/SIAH1/CHEK2/FAS	26
Genetic Information Processing	Translation	hsa03013	Nucleocytoplasmic transport	55/1103	108/8662	5.04822e-22	8.22859e-20	7.51919e-20	CSE1L/KPNB1/IPO5/KPNA2/RAN/IPO7/TNPO1/XPO1/TPR/XPOT/TMEM33/NDC1/SUMO2/KPNA4/NUP153/AHCTF1/RANBP2/XPO5/NUP188/SEH1L/PNN/NUP58/NUP155/TNPO2/KPNA3/NUP205/SUMO1/SUMO3/NUP50/ALYREF/NUP160/NMD3/NCBP1/NUP88/PHAX/NUP133/NUP107/THOC2/NUP43/IPO8/NUP85/GLE1/NUP54/IPO11/XPO4/THOC7/UPF3A/THOC1/UPF2/NUP37/UPF3B/NXT2/NUP35/MAGOHB/IPO4	55
Genetic Information Processing	Translation	hsa03015	mRNA surveillance pathway	30/1103	97/8662	1.8798e-06	5.57104e-05	5.09075e-05	PABPC1/PAPOLA/ETF1/PPP2CA/PPP1CB/NUDT21/FUS/PNN/CPSF2/PPP2R5C/TARDBP/CPSF7/DAZAP1/ALYREF/SSU72/PPP2R5E/NCBP1/HBS1L/GLE1/UPF3A/CSTF3/UPF2/PABPN1/PPP2R1B/CSTF2/PPP2R3C/UPF3B/NXT2/MAGOHB/PABPC4L	30
Genetic Information Processing	Transcription	hsa03040	Spliceosome	49/1103	217/8662	3.41544e-05	0.000695896	0.000635901	HSPA8/HNRNPA1/HNRNPU/HNRNPC/HNRNPK/SRSF3/SRSF10/HNRNPM/HNRNPA3/DHX15/SF3B3/TRA2B/RBMX/FUS/RBM25/PRPF40A/DDX46/SF3A3/U2SURP/U2AF2/SRSF7/SNRPD1/PPIL1/TCERG1/ALYREF/SNW1/SRSF1/NCBP1/WBP11/THOC2/PRPF38A/RBM22/ZMAT2/SNRPF/SNRNP40/BCAS2/THOC1/TRA2A/SNRPG/LSM3/CWC15/SNRPA1/SNRPE/LSM5/PHF5A/SNRNP27/PPIH/LSM6/MAGOHB	49
Genetic Information Processing	Transcription	hsa03022	Basal transcription factors	10/1103	44/8662	0.0463532	0.351422	0.321125	GTF2H3/GTF2H1/TAF2/TAF9/CCNH/TAF9B/TAF5/GTF2I/GTF2H2/GTF2H2C	10
Genetic Information Processing	Folding, sorting and degradation	hsa04120	Ubiquitin mediated proteolysis	34/1103	142/8662	0.00016259	0.00294469	0.00269082	RPS27A/UBE2D3/BIRC2/TRIP12/CDC27/UBE2K/SKP1/UBE2N/NEDD4/UBE2E1/UBA6/UBE3A/CUL3/UBA2/UBE2C/CUL2/ANAPC7/CUL1/CDC23/MDM2/UBE2A/CUL5/UBE2J1/ANAPC13/SKP2/RCHY1/BRCA1/COP1/UBE2Q2/FANCL/ERCC8/CDC26/SIAH1/FBXO4	34
Genetic Information Processing	Folding, sorting and degradation	hsa04141	Protein processing in endoplasmic reticulum	32/1103	170/8662	0.0141551	0.135722	0.124021	HSP90AA1/HSPA8/CANX/CAPN2/SSR3/UBE2D3/EIF2S1/LMAN1/DNAJA1/CKAP4/STT3A/TRAM1/ERO1A/UBQLN1/SKP1/HSPH1/SEC62/DNAJC10/SEC23A/UBXN4/SEC63/OSTC/CUL1/YOD1/XBP1/SVIP/UBE2J1/BAG2/DERL2/MBTPS2/BCL2/UBXN8	32
Genetic Information Processing	Folding, sorting and degradation	hsa03018	RNA degradation	27/1103	79/8662	6.86504e-07	2.7975e-05	2.55632e-05	PABPC1/HSPA9/HSPD1/CNOT7/DDX6/PATL1/EXOSC10/CNOT9/PNPT1/DHX36/EXOSC9/CNOT2/MTREX/BTG3/PAN3/MPHOSPH6/LSM3/XRN1/EXOSC8/CNOT10/DIS3L/PARN/LSM5/CNOT6L/EXOSC1/LSM6/PABPC4L	27
Genetic Information Processing	Folding, sorting and degradation	hsa03050	Proteasome	11/1103	46/8662	0.0266626	0.234919	0.214666	PSME3/PSMD12/PSMD11/PSMB2/PSMD14/PSMC6/PSMA4/PSMA3/PSMC2/PSMC1/PSMA1	11
Genetic Information Processing	Chromosome	hsa03082	ATP-dependent chromatin remodeling	33/1103	117/8662	5.6207e-06	0.00014095	0.000128798	HDAC2/MORF4L1/SMARCA5/SMARCC1/RBBP7/BAZ1B/ACTL6A/RBBP4/PBRM1/POLE3/ARID1A/SMARCA1/BRD8/BAZ1A/PHF6/CHRAC1/MBD2/UCHL5/SMARCD1/PHF10/RSF1/SMARCC2/MEAF6/ACTR6/YEATS4/ARID2/INO80D/ARID1B/EPC2/MTA3/EPC1/ING3/BAZ2B	33
Genetic Information Processing	Chromosome	hsa03083	Polycomb repressive complex	24/1103	83/8662	6.72713e-05	0.00129003	0.00117881	UBE2D3/TFDP1/HDAC2/SKP1/OGT/CBX3/USP7/RBBP7/RBBP4/SUZ12/TEX10/BMI1/PHF19/EZH2/AURKB/USP16/AEBP2/EED/PCGF6/SCML1/SCMH1/SFMBT1/YAF2/SCML2	24
Genetic Information Processing	Replication and repair	hsa03030	DNA replication	28/1103	36/8662	6.97702e-19	7.5817e-17	6.92806e-17	MCM3/RPA1/MCM4/FEN1/MCM7/PCNA/POLE3/RFC1/MCM2/MCM5/RFC5/POLE/MCM6/RFC4/SSBP1/RFC3/RPA2/RFC2/PRIM2/POLA1/POLE2/POLD3/RPA3/DNA2/RNASEH2B/PRIM1/POLA2/RNASEH2A	28
Genetic Information Processing	Replication and repair	hsa03460	Fanconi anemia pathway	27/1103	54/8662	3.17708e-11	2.58932e-09	2.36609e-09	USP1/RPA1/FANCI/ATR/MLH1/RPA2/FANCD2/BRIP1/FANCA/BRCA2/RMI1/UBE2T/REV3L/POLK/POLH/FANCG/BRCA1/RPA3/PALB2/BLM/FANCM/FANCL/EME1/RMI2/FANCB/CENPS/FAAP24	27
Genetic Information Processing	Replication and repair	hsa03440	Homologous recombination	23/1103	41/8662	4.32207e-11	2.81799e-09	2.57504e-09	RPA1/RBBP8/ATM/TOPBP1/NBN/SSBP1/MRE11/RPA2/BRIP1/BRCA2/BARD1/XRCC2/BRCA1/POLD3/RPA3/BRCC3/PALB2/BLM/RAD54L/RAD51D/EME1/RAD51B/RAD54B	23
Genetic Information Processing	Replication and repair	hsa03420	Nucleotide excision repair	22/1103	63/8662	4.90524e-06	0.000133259	0.00012177	RPA1/PCNA/GTF2H3/POLE3/RFC1/GTF2H1/RFC5/POLE/RFC4/POLR2K/RFC3/RPA2/CCNH/POLR2G/RFC2/POLE2/POLR2M/POLD3/RPA3/ERCC8/GTF2H2/GTF2H2C	22
Genetic Information Processing	Replication and repair	hsa03410	Base excision repair	21/1103	44/8662	1.46757e-08	6.83466e-07	6.24543e-07	HMGB1/PARP4/FEN1/PCNA/APEX1/POLE3/RFC1/UNG/RFC5/POLE/TDG/RFC4/TDP1/RFC3/RFC2/POLE2/MBD4/PARP2/POLD3/LIG3/NEIL3	21
Genetic Information Processing	Replication and repair	hsa03430	Mismatch repair	16/1103	23/8662	4.41482e-10	2.39872e-08	2.19192e-08	RPA1/MSH6/PCNA/MSH2/RFC1/RFC5/RFC4/SSBP1/MLH1/RFC3/RPA2/RFC2/EXO1/POLD3/RPA3/MSH3	16
Genetic Information Processing	Replication and repair	hsa03450	Non-homologous end-joining	7/1103	13/8662	0.000454511	0.00740853	0.00676982	XRCC5/XRCC6/PRKDC/FEN1/MRE11/XRCC4/DCLRE1C	7
Metabolism	Nucleotide metabolism	hsa00230	Purine metabolism	26/1103	128/8662	0.00991553	0.107749	0.0984595	NT5E/PAICS/RRM1/GMPS/GART/ATIC/RRM2/PNP/AK4/PGM2/ADK/PAPSS2/PRPS2/DCK/PPAT/HPRT1/PFAS/PRPS1/ADCY3/AK3/AK6/HDDC2/PDE3B/PDE1C/LACC1/NPR2	26
Metabolism	Nucleotide metabolism	hsa00240	Pyrimidine metabolism	13/1103	58/8662	0.0280354	0.240514	0.219779	NT5E/CMPK1/RRM1/RRM2/CTPS1/DCTD/DTYMK/DCK/DUT/TYMS/NT5C3A/HDDC2/CTPS2	13
Metabolism	Global and overview maps	hsa01232	Nucleotide metabolism	21/1103	85/8662	0.00182685	0.0238221	0.0217683	NT5E/CMPK1/RRM1/GMPS/RRM2/PNP/CTPS1/DCTD/AK4/ADK/DTYMK/DCK/DUT/HPRT1/AK3/TYMS/NT5C3A/AK6/HDDC2/LACC1/CTPS2	21
Metabolism	Amino acid metabolism	hsa00310	Lysine degradation	17/1103	63/8662	0.00175554	0.0238221	0.0217683	NSD2/SETD7/SETD2/EZH2/NSD3/ACAT2/KMT5A/MECOM/NSD1/ACAT1/SMYD2/SUV39H2/AASS/SUV39H1/AADAT/SETDB2/SETMAR	17
Metabolism	Metabolism of cofactors and vitamins	hsa00670	One carbon pool by folate	9/1103	20/8662	0.000383913	0.00658714	0.00601925	SHMT2/MTHFD1/GART/ATIC/DHFR/MTHFD1L/MTHFD2/MTR/TYMS	9

## Sheet: Table S4 (RDvsPD_UP_KEGG)
Category	Subcategory	ID	Description	GeneRatio	BgRatio	pvalue	p.adjust	qvalue	gene	Count
Environmental Information Processing	Signal transduction	hsa04010	MAPK signaling pathway	40/590	301/8662	3.11971e-05	0.00340049	0.00295552	FLNA/FLNB/EPHA2/AREG/IRAK1/RAC2/VEGFA/MAPK8IP3/HRAS/MKNK2/MAP3K11/TAOK2/GADD45B/MAPT/MAPK8IP1/MEF2C/IL1A/MAP3K14/RRAS/MAP3K10/RPS6KA2/PRKCG/TRADD/CACNG7/ERBB3/DUSP8/MAPK11/CACNA2D4/PGF/RASGRF1/EFNA1/PDGFRB/CACNB3/PSPN/FGFR2/RASGRP3/PDGFB/ARTN/MAPK8IP2/ANGPT4	40
Environmental Information Processing	Signal transduction	hsa04151	PI3K-Akt signaling pathway	36/590	359/8662	0.012015	0.196399	0.170699	ITGA3/EPHA2/AREG/LAMA5/ITGA5/CDKN1A/COL4A2/ITGB4/DDIT4/VEGFA/STK11/ITGB5/HRAS/COL6A1/COL1A1/IL7R/PPP2R5B/PCK2/IL6/BAD/TNXB/ERBB3/PGF/SYK/GNG7/EFNA1/PDGFRB/PSPN/FGFR2/COL4A6/PDGFB/ARTN/ANGPT4/LPAR6/LAMB4/GNG13	36
Environmental Information Processing	Signal transduction	hsa04020	Calcium signaling pathway	27/590	253/8662	0.013102	0.196399	0.170699	ITPR3/VEGFA/GNA11/NFATC2/SPHK2/GNA15/PRKCG/MST1R/ADRA1B/CXCR4/ERBB3/NFATC4/TFEB/ITPKC/PTK2B/PDGFRB/PLCD4/FGFR2/PTGFR/ITPKB/ITPKA/PDGFB/MST1/ATP2A1/ORAI3/NTSR1/NOS1	27
Environmental Information Processing	Signal transduction	hsa04015	Rap1 signaling pathway	22/590	210/8662	0.0284073	0.237117	0.206089	EPHA2/RAC2/VEGFA/HRAS/TIAM1/RRAS/ADCY6/PRKCG/GNAO1/EVL/RAP1GAP/MAPK11/PGF/RGS14/PRKCZ/EFNA1/PDGFRB/FGFR2/RASGRP3/PDGFB/LCP2/ANGPT4	22
Environmental Information Processing	Signal transduction	hsa04630	JAK-STAT signaling pathway	21/590	166/8662	0.00425582	0.11868	0.10315	CDKN1A/SOCS3/HRAS/STAT6/PIM1/LIF/IL7R/IL11/PIAS4/IL6/CSF2/CLCF1/PDGFRB/CSF2RA/PDGFB/CRLF2/IL23A/IFNL1/PTPN6/IFNL3/IFNL2	21
Environmental Information Processing	Signal transduction	hsa04310	Wnt signaling pathway	18/590	174/8662	0.0492601	0.283395	0.246311	SMAD3/DVL1/RAC2/NFATC2/WNT7B/CTNNBIP1/PORCN/PRKCG/APC2/DAAM2/FZD5/NFATC4/PRICKLE3/GPC4/WNT9A/TCF7L1/SERPINF1/RNF43	18
Environmental Information Processing	Signal transduction	hsa04390	Hippo signaling pathway	17/590	157/8662	0.0382393	0.248625	0.216091	AREG/SMAD3/DVL1/WNT7B/LLGL2/BMP8B/DLG3/ID2/APC2/FZD5/BBC3/AMH/WTIP/PRKCZ/GLI2/WNT9A/TCF7L1	17
Environmental Information Processing	Signal transduction	hsa04668	TNF signaling pathway	16/590	114/8662	0.00435523	0.11868	0.10315	JAG1/SOCS3/CCL20/LIF/MAP3K14/IRF1/CCL2/TRAF1/IL6/BCL3/CSF2/TRADD/MAPK11/CXCL10/CCL5/NOD2	16
Environmental Information Processing	Signal transduction	hsa04064	NF-kappa B signaling pathway	15/590	105/8662	0.00479971	0.120731	0.104933	IRAK1/PPP1R13L/GADD45B/MAP3K14/CARD10/CD40/PIAS4/TRAF1/PIDD1/TICAM1/TRADD/SYK/LCK/TNFRSF13C/LTB	15
Environmental Information Processing	Signal transduction	hsa04066	HIF-1 signaling pathway	13/590	109/8662	0.0335374	0.246556	0.214293	SLC2A1/PFKP/CDKN1A/TIMP1/VEGFA/ENO2/PFKFB3/MKNK2/PFKL/PDK1/IL6/PRKCG/ANGPT4	13
Environmental Information Processing	Signal transduction	hsa04340	Hedgehog signaling pathway	8/590	56/8662	0.0346836	0.246556	0.214293	CSNK1G2/GRK2/EVC/MEGF8/KIF7/GRK3/GLI2/SHH	8
Environmental Information Processing	Signal transduction	hsa04370	VEGF signaling pathway	8/590	59/8662	0.0453955	0.274895	0.238924	RAC2/VEGFA/NFATC2/HRAS/SPHK2/BAD/PRKCG/MAPK11	8
Environmental Information Processing	Signaling molecules and interaction	hsa04060	Cytokine-cytokine receptor interaction	33/590	297/8662	0.00351582	0.11868	0.10315	TNFRSF12A/CCL20/LIF/IL7R/IL1A/IL11/CCL2/BMP8B/CD40/IL6/IL17RA/INHBB/CSF2/CXCR4/TNFSF18/TNFRSF9/AMH/CLCF1/CSF2RA/IL32/CXCL11/CXCL10/TNFRSF14/CRLF2/IL23A/IFNL1/CCL5/TNFRSF13C/IFNL3/LTB/IFNL2/CCL3L1/CCL3	33
Environmental Information Processing	Signaling molecules and interaction	hsa04514	Cell adhesion molecules	19/590	157/8662	0.0101435	0.195114	0.169582	HLA-B/NECTIN2/CDH4/ESAM/L1CAM/CD276/CLDN4/HLA-C/CD22/SLITRK1/CD40/CLDN7/NTNG2/CADM1/HLA-F/HLA-DPB1/CLDN3/NLGN3/CLDN5	19
Environmental Information Processing	Signaling molecules and interaction	hsa04512	ECM-receptor interaction	12/590	89/8662	0.0170591	0.217941	0.189422	ITGA3/AGRN/LAMA5/ITGA5/COL4A2/ITGB4/ITGB5/COL6A1/COL1A1/TNXB/COL4A6/LAMB4	12
Cellular Processes	Cellular community - eukaryotes	hsa04510	Focal adhesion	27/590	203/8662	0.000591202	0.0386646	0.0336052	FLNA/FLNB/ITGA3/LAMA5/ITGA5/RAC2/COL4A2/ITGB4/VEGFA/PPP1R12C/ITGB5/HRAS/COL6A1/PIP5K1C/COL1A1/MYL9/BAD/PRKCG/TNXB/PGF/RASGRF1/PDGFRB/MYL5/COL4A6/SHC4/PDGFB/LAMB4	27
Cellular Processes	Transport and catabolism	hsa04144	Endocytosis	26/590	250/8662	0.0198934	0.217941	0.189422	SMAD3/EPN1/ARFGAP1/HLA-B/EHD4/CLTB/SH3GL1/HRAS/PML/GRK2/PIP5K1C/HLA-C/CYTH2/RAB11FIP1/ASAP2/LDLRAP1/BIN1/CYTH4/IQSEC2/CXCR4/EHD3/GRK3/PRKCZ/HLA-F/FGFR2/MVB12B	26
Cellular Processes	Cell motility	hsa04810	Regulation of actin cytoskeleton	23/590	229/8662	0.0387763	0.248625	0.216091	MYH9/ITGA3/ITGA5/RAC2/ITGB4/GSN/PPP1R12C/ITGB5/HRAS/PIP5K1C/MYL9/TIAM1/RRAS/ARHGEF4/APC2/CXCR4/SSH3/PDGFRB/MYL5/FGFR2/ITGAX/PDGFB/RGCC	23
Cellular Processes	Cell motility	hsa04814	Motor proteins	22/590	193/8662	0.0117502	0.196399	0.170699	MYH9/MYO10/TNNT1/MYL9/MYO5B/MYO1F/KIF7/MYO16/KLC3/MYL5/DNAL4/DNAH1/MYH13/TPM2/KIF21B/TUBAL3/MYH7B/MYH8/KIF6/MYH1/MYH4/MYH2	22
Cellular Processes	Cell growth and death	hsa04210	Apoptosis	16/590	136/8662	0.022216	0.217941	0.189422	LMNA/ITPR3/CTSD/CAPN1/HRAS/BAK1/GADD45B/MAP3K14/CTSH/TRAF1/PIDD1/BAD/TRADD/BBC3/ENDOG/TUBAL3	16
Cellular Processes	Cell growth and death	hsa04115	p53 signaling pathway	10/590	75/8662	0.0300504	0.237117	0.206089	CDKN1A/PPP1R13L/SFN/GADD45B/CD82/SESN2/ZNF385A/DDB2/PIDD1/BBC3	10
Metabolism	Carbohydrate metabolism	hsa00562	Inositol phosphate metabolism	10/590	73/8662	0.0254088	0.224559	0.195175	PIP5K1C/PIK3C2B/ITPKC/PLCH2/PLCD4/ISYNA1/ITPKB/INPP5J/ITPKA/INPP5D	10
Metabolism	Carbohydrate metabolism	hsa00051	Fructose and mannose metabolism	8/590	34/8662	0.00164596	0.0672788	0.058475	PFKP/PFKFB3/PFKL/GMPPA/PFKFB4/TKFC/KHK/PMM1	8
Environmental Information Processing	Membrane transport	hsa02010	ABC transporters	7/590	45/8662	0.0310709	0.237117	0.206089	ABCA2/TAP1/ABCB9/ABCA7/ABCD1/ABCC3/ABCG4	7

## Sheet: Table S5 (GSEA_ImmPort)
Comparison	ID	setSize	enrichmentScore	NES	pvalue	p.adjust	qvalue	rank	leading_edge	core_enrichment_gene
PCvsPD	ImmPort_Cytokines and cytokine receptors	486	0.544533	1.72978	1e-10	9e-10	4.21053e-10	5054	tags=41%, list=21%, signal=33%	NGFR/PDGFRB/IL2RB/FGFR2/HNF4A/PDGFB/FPR1/ADCYAP1R1/FGF9/IL16/TNFSF14/ESRRB/C5AR1/CXCL5/FGF18/CCL20/LGR6/CLEC11A/CCL22/CCR7/IFNL1/INHBB/PLXNA4/CCL24/JAG2/GDF15/AREG/IL22RA1/TACR1/CCR1/IFNL3/ANGPTL4/BMP8A/FGFR3/INHA/SAA1/SAA2/PTH1R/CMKLR1/TNFSF9/PTGER1/EDN2/FLT4/MC3R/CGB8/CGB5/SCG2/TNFRSF9/FGF17/SCT/SEMA3F/CXCL16/SPP1/NRG2/FGFR4/IL1R2/GDF7/IL36G/CCL3/IL1RN/IL24/SLIT1/FGF11/CHGB/TEK/IFNL2/CALCB/CX3C…
PCvsPD	ImmPort_Chemokines and chemokine receptors	93	0.613161	1.83455	4.65848e-08	2.09631e-07	9.80732e-08	4724	tags=47%, list=19%, signal=38%	FPR1/C5AR1/CXCL5/CCL20/CCL22/CCR7/PLXNA4/CCL24/CCR1/SAA1/SAA2/CMKLR1/EDN2/SEMA3F/CXCL16/CCL3/SLIT1/CX3CL1/CCL7/CCL25/SEMA6C/CCL17/CCL4/SEMA3G/CCL26/C3/CCL4L2/PTGDR2/XCL1/SEMA5A/ACKR2/CCR5/SEMA4G/SEMA6B/TYMP/CCL5/CCL2/PLXNB1/CXCR5/CCR4/CCR3/CXCL8/PLXND1/PLXNB3
PCvsPD	ImmPort_Interleukins and interleukin receptors	58	0.616129	1.76877	2.59313e-05	7.77938e-05	3.63947e-05	5030	tags=45%, list=21%, signal=36%	IL2RB/IL16/IFNL1/IL22RA1/IFNL3/IL1R2/IL36G/IL1RN/IL24/IFNL2/IL3RA/IL17B/IL10RB/IL32/IL1A/IL12B/IL18RAP/IL1B/IL17RA/IL12RB1/IL6/CXCL8/IL11RA/IL6R/IL23A/IL19
PCvsPD	ImmPort_TGFb family members and TGFb family member receptors	33	0.648961	1.74368	0.000485853	0.00109317	0.000511424	4850	tags=55%, list=20%, signal=44%	INHBB/GDF15/BMP8A/INHA/GDF7/BMP8B/NODAL/GDF9/INHBC/AMHR2/GDF5/ACVR1C/BMP6/INHBE/BMP3/BMP2/BMP4/ACVRL1
PCvsPD	ImmPort_TCR signaling pathway	86	0.44892	1.33282	0.0461538	0.0830769	0.0388664	6047	tags=33%, list=25%, signal=25%	VAV1/LCP2/PIK3R5/GRAP2/LCK/ZAP70/CD247/TRBV5-4/TRBV30/TRBV10-3/PAK6/LAT/NFATC4/NFATC1/VAV3/ITK/TRBV7-4/TRAV18/TRBV13/PTPN6/RASGRP1/FOS/PIK3CD/MAP3K14/TRBV7-3/NCK2/JUN/CBLB
PCvsPD	ImmPort_TNF family members and TNF family member receptors	25	0.541248	1.39003	0.0673516	0.101027	0.0472643	7706	tags=60%, list=32%, signal=41%	TNFSF14/TNFSF9/TNFRSF9/TNFRSF1B/TNFSF18/TNFRSF10C/TNFRSF19/TNFSF4/TNFRSF21/TNFRSF25/TNFSF11/TNFRSF14/TNFRSF10B/TNFSF15/TNFRSF11B
PCvsPD	ImmPort_Natural killer cell cytotoxicity	89	0.4204	1.25071	0.101227	0.130149	0.0608884	7412	tags=38%, list=30%, signal=27%	VAV1/PRKCG/LCP2/PIK3R5/PTK2B/LCK/GZMB/ZAP70/CD244/CD247/KLRD1/LAT/NFATC4/NFATC1/VAV3/PLCG2/TNFRSF10C/PTPN6/SHC4/HLA-B/KLRC2/PIK3CD/NCR1/SH2D1B/KLRC3/HLA-C/IFNAR2/CSF2/ICAM2/MICA/TNFRSF10B/ICAM1/ULBP3/HLA-E
PCvsPD	ImmPort_Antigen processing and presentation	100	0.384477	1.15408	0.202041	0.227296	0.106337	6588	tags=31%, list=27%, signal=23%	CD1D/HLA-DPB1/HLA-F/RAET1L/AZGP1/IFI30/HLA-DRB1/HLA-DPA1/HLA-DMB/THBS1/KLRD1/HLA-DRB5/RAET1G/LTA/HSPA6/HSPA2/HLA-DRA/CTSE/HLA-DMA/HLA-B/LGMN/KLRC2/CIITA/HSPA5/KLRC3/CD74/HLA-H/TAP1/KLRC4/HLA-C/HSPA1A
PCvsPD	ImmPort_BCR signaling pathway	62	0.356964	1.02471	0.4413	0.4413	0.206456	4054	tags=19%, list=17%, signal=16%	VAV1/PIK3R5/IGLV1-51/INPP5D/CD72/BTK/CR2/NFATC4/NFATC1/VAV3/PLCG2/PTPN6
RCvsRD	ImmPort_Cytokines and cytokine receptors	486	0.488165	1.68914	1e-10	9e-10	4.21053e-10	6128	tags=44%, list=25%, signal=34%	IL2RB/IL1R2/CXCL5/TACR1/PGR/SCG2/FPR1/CCL20/FGF9/NGFR/VEGFD/EDN2/XCL1/LGR6/FGFR4/MC3R/FGFR2/PTGER2/SAA2/AREG/INSL4/SPP1/ADCYAP1R1/TNFSF8/MLNR/NPR3/FAM3B/HNF4A/CXCL8/PDGFRB/FGFR3/SEMA5A/FGF18/SAA1/C3/CCR1/IL24/ESRRB/FGF12/GHR/IL18RAP/CCL24/TNFRSF1B/JAG2/TNFSF13B/PTGER3/GREM1/CXCL16/IL36G/NR5A2/CCL22/TNFSF18/CHGB/GREM2/IL1RN/BMP3/IL19/MSTN/CCR3/AMHR2/NR4A1/ACVR1C/CGB5/SEMA3G/TNFRSF11B/IL6/FLT1/OPRK…
RCvsRD	ImmPort_Chemokines and chemokine receptors	93	0.512347	1.63063	0.000348481	0.00156816	0.000733644	6883	tags=55%, list=28%, signal=40%	CXCL5/FPR1/CCL20/EDN2/XCL1/SAA2/CXCL8/SEMA5A/SAA1/C3/CCR1/CCL24/CXCL16/CCL22/CCR3/SEMA3G/ACKR2/CCL4/CCL7/C5AR1/CXCL1/CCL26/SEMA4G/SEMA3F/EDNRB/SEMA6C/CCR7/SEMA6D/SLIT1/RXFP3/SEMA6A/CXCL2/CMKLR1/EDN1/CXCL3/PLXNA4/EDNRA/TYMP/ROBO2/TNC/PLXNC1/CXCR6/CX3CL1/CCL4L2/ROBO1/PLXND1/PTAFR/SEMA3C/PLXNB1/PLXNA3/CKLF
RCvsRD	ImmPort_Interleukins and interleukin receptors	58	0.558093	1.69932	0.00105677	0.00317031	0.00148318	4714	tags=41%, list=19%, signal=33%	IL2RB/IL1R2/CXCL8/IL24/IL18RAP/IL36G/IL1RN/IL19/IL6/IL1B/IL16/IL17C/IL22RA1/IL37/IL18R1/IL17B/IL12RB1/IL10RB/IFNLR1/IL1A/IL1RAP/IL3RA/IL17RD/IL15
RCvsRD	ImmPort_TGFb family members and TGFb family member receptors	33	0.569821	1.60803	0.0143785	0.0323517	0.0151353	5716	tags=52%, list=23%, signal=40%	BMP3/AMHR2/ACVR1C/BMP8B/GDF15/BMP8A/GDF7/INHA/BMP6/BMP2/INHBC/INHBA/NODAL/TGFB2/GDF9/GDF5/ACVR2A
RCvsRD	ImmPort_TNF family members and TNF family member receptors	25	0.589922	1.58742	0.0242084	0.043575	0.020386	5072	tags=60%, list=21%, signal=48%	TNFSF8/TNFRSF1B/TNFSF13B/TNFSF18/TNFRSF11B/TNFSF11/TNFSF9/TNFSF14/TNFRSF10C/TNFRSF9/TNFRSF19/TNFSF15/TNFSF4/TNFRSF25/TNFRSF21
RCvsRD	ImmPort_TCR signaling pathway	86	0.388656	1.22987	0.14316	0.198421	0.0928285	4790	tags=23%, list=20%, signal=19%	TRAV18/VAV1/PIK3R5/TRBV30/VAV3/CTLA4/ITK/PTPRC/TRAV19/TRBV13/TRBV10-3/TRBV7-3/LCK/CD28/PAK6/GRAP2/TRAC/CBLB/RASGRP1/ZAP70
RCvsRD	ImmPort_Antigen processing and presentation	100	0.372925	1.19612	0.154327	0.198421	0.0928285	2743	tags=15%, list=11%, signal=13%	KLRC3/KLRD1/AZGP1/THBS1/HLA-DMB/KLRC2/CD1D/KLRC4/HLA-DPB1/HLA-DPA1/HLA-DRA/IFI30/HLA-F/HLA-DRB1/HLA-DRB5
RCvsRD	ImmPort_Natural killer cell cytotoxicity	89	0.37263	1.18311	0.187302	0.210714	0.0985798	2266	tags=13%, list=9%, signal=12%	KLRC3/KLRK1/VAV1/KLRD1/PIK3R5/KLRC2/VAV3/PRKCG/SH2D1B/LCK/TNFRSF10C/SHC4
RCvsRD	ImmPort_BCR signaling pathway	62	0.325087	0.99577	0.482873	0.482873	0.225905	8386	tags=35%, list=34%, signal=23%	CR2/VAV1/PIK3R5/VAV3/BTK/IGHG1/CD72/IGLV1-51/PIK3CD/FOS/PLCG2/IGLV5-52/NFATC4/IGLC2/GSK3B/IFITM1/CHP1/KRAS/NFATC1/BCL10/NFAT5/NFATC2
RDvsPD	ImmPort_Cytokines and cytokine receptors	486	0.354545	1.32363	0.00268774	0.0241897	0.0113168	4760	tags=28%, list=19%, signal=23%	INHBB/IFNL1/PDGFB/PDGFRB/PLXNA4/CRLF2/FGFR2/IFNL3/CLEC11A/CMKLR1/IFNL2/PTH1R/CCL3/CCL4L2/CSF2RA/LTB/LTA/CCL2/INHA/MIF/HNF4A/CCL5/CCL20/SCT/EPO/FGF18/CCL3L1/IL12B/CCL22/ANGPTL4/CGB8/IL22RA1/IL17B/IL16/C5AR1/PTGER1/TYMP/TNFRSF9/PTGDR2/ADCYAP1R1/NR2E3/CCR5/TNFRSF13C/FGF9/PGF/BMP8A/MC3R/CCL17/CCL4/MPL/TNFSF14/RLN1/CCL24/NRG2/IL23A/AMH/CCL7/AMHR2/ESRRB/SEMA6B/NTF3/CCR1/IL36G/CALCB/IL10RB/ANGPT4/FPR1/G…
RDvsPD	ImmPort_TGFb family members and TGFb family member receptors	33	0.534763	1.50177	0.01756	0.0430756	0.0201523	5080	tags=36%, list=21%, signal=29%	INHBB/INHA/BMP8A/AMHR2/GDF9/INHBC/GDF5/GDF7/ACVRL1/NODAL/BMP1/BMP8B
RDvsPD	ImmPort_Chemokines and chemokine receptors	93	0.438237	1.44362	0.0176983	0.0430756	0.0201523	2835	tags=26%, list=12%, signal=23%	PLXNA4/CMKLR1/CCL3/CCL4L2/CCL2/CCL5/CCL20/CCL3L1/CCL22/C5AR1/TYMP/PTGDR2/CCR5/CCL17/CCL4/CCL24/CCL7/SEMA6B/CCR1/FPR1/CXCL5/CXCL11/CXCR5/CCL25
RDvsPD	ImmPort_Natural killer cell cytotoxicity	89	0.435635	1.43319	0.0191447	0.0430756	0.0201523	3004	tags=20%, list=12%, signal=18%	SYK/LCP2/PRKCG/PTK2B/PTPN6/LCK/LAT/VAV1/ZAP70/NCR1/CD247/CD244/HLA-B/HLA-C/GZMB/PIK3R5/CSF2/NFATC4
RDvsPD	ImmPort_Antigen processing and presentation	100	0.39939	1.33248	0.0482204	0.0867968	0.0406067	2498	tags=12%, list=10%, signal=11%	RAET1L/CD1D/HLA-DPB1/LTA/HLA-F/RAET1G/HLA-DRB1/IFI30/HLA-DRB5/HLA-H/HLA-B/HLA-C
RDvsPD	ImmPort_Interleukins and interleukin receptors	58	0.374871	1.16203	0.216792	0.325188	0.152135	2330	tags=19%, list=10%, signal=17%	IFNL1/IFNL3/IFNL2/IL12B/IL22RA1/IL17B/IL16/IL23A/IL36G/IL10RB/IL32
RDvsPD	ImmPort_TCR signaling pathway	86	0.338475	1.10637	0.279343	0.359155	0.168026	3290	tags=19%, list=13%, signal=16%	LCP2/PTPN6/LCK/GRAP2/LAT/TRBV5-4/VAV1/ZAP70/CD247/NCK2/TRBV10-3/PIK3R5/CSF2/TRBV30/NFATC4/TRBV7-4
RDvsPD	ImmPort_BCR signaling pathway	62	0.313037	0.982528	0.507956	0.57145	0.267345	6994	tags=39%, list=29%, signal=28%	SYK/INPP5D/PTPN6/IGLV1-51/VAV1/CD72/CD22/PIK3R5/NFATC4/RASGRP3/BTK/RAC2/HRAS/NFATC2/NFATC1/NFKBIE/RELA/PLCG2/CD81/PIK3R3/NFKBIB/JUN/LILRB3/IKBKB
RDvsPD	ImmPort_TNF family members and TNF family member receptors	25	0.269065	0.722242	0.859135	0.859135	0.401935	7994	tags=52%, list=33%, signal=35%	TNFRSF9/TNFRSF13C/TNFSF14/TNFSF18/TNFRSF14/TNFRSF12A/TNFSF10/TNFRSF19/TNFRSF25/TNFRSF21/TNFRSF1A/TNFSF9/TNFSF12
